# Supplementary material for: Transcriptional dynamics during Heliothis zea nudivirus 1 infection in an ovarian cell line from Helicoverpa zea
Source: J Gen Virol. 2025 Jan 13;106(1):002066. doi: 10.1099/jgv.0.002066 (PMC11728702; doi:10.1099/jgv.0.002066)
Supplement: Supplementary Material 2. [file jgv-106-02066-s002.xlsx]

## Sheet: Sheet 1
ORF	Annotation	Motif sequence	Location in HzNV-1 genome	P-value	Phase	Gene function
28		atacggtat	34,377 - 34,386	1.23e-05	2
29		atacgctat	36,876 - 36,885	6.17e-06	3
30	GbNV_gp19-like	ATACGCTAT	36,876 - 36,885	6.17e-06	3	Morphogenesis
33	ac81	atacgctat	43,089 - 43,098	6.17e-06	3	Morphogenesis
34		ATACGCTAT	43,089 - 43,098	6.17e-06	2
49		ATACGCTAT	66,886 - 66,895	6.17e-06	1
50		ATACGGTAT	67,776 - 67,784	1.23e-05	2
51	tk1	atacgctat	70,062 - 70,071	6.17e-06	1	Nucleotide metabolism
52	PmNV_orf66	ATACGCTAT	70,062 - 70,071	6.17e-06	1
59		atacggtat	84,369 - 84,378	1.23e-05	1
60	helicase-2	ATACGGTAT	84,369 - 84,378	1.23e-05	2	DNA replication & processing
63		atacgctat	93,013 - 93,022	6.17e-06	3
64	p51	ataggctat	94,476 - 94,485	1.85e-05	2
65		ataggctat	94,476 - 94,485	1.85e-05	2
66		ATAGGCTAT	94,476 - 94,485	1.85e-05	3
69	dUTPase	atacggtat	99,252 - 99,261	1.23e-05	1	Nucleotide metabolism
71	DNK	ATACGCTAT	105,076 - 105,085	6.17e-06	1	Nucleotide metabolism
73	rr2	ataggctat	109,018 - 109,027	1.85e-05	2	Nucleotide metabolism
95	rr1	atacggtat	137,821 - 137,830	1.23e-05	2	Nucleotide metabolism
96		ATACGGTAT	139,681 - 139,690	1.23e-05	1
97		atacggtat	139,681 - 139,690	1.23e-05	1
100	RNHL	atagggtat	146,991 - 147,000	6.17e-06	3	Nucleotide metabolism
101	lef-5	ATAGGGTAT	146,991 - 147,000	6.17e-06	1	Transcription
106		ATACGCTAT	157,835 - 157,844	6.17e-06	2
111	tk2	atagggtat	165,519 - 165,528	2.47e-05	2	Nucleotide metabolism
112	ZZZ	ATAGGGTAT	165,519 - 165,528	2.47e-05	1
119	HgNV_orf33	atacggtat	173,507 - 173,516	1.23e-05	2
126		ATACGCTAT	184,686 - 184,695	6.17e-06	2
130		atacgctat	190,405 - 190,414	6.17e-06	1
131	DNApol	ATACGCTAT	190,405 - 190,414	6.17e-06	1	DNA replication & processing
134		ATAGGCTAT	197,713 - 197,722	1.85e-05	1
138	IAP (orf138)	ATAGGTTAT	204,513 - 204,522	2.14e-05	1	Host remodeling
142	p6.9	ATACGGTAT	210,227 - 210,236	1.23e-05	2	Morphogenesis
150		ATACGCTAT	217,773 - 217,782	6.17e-06	1
capital = negative strand
thick border = same motif in the upstream sequences of two adjacent genes

## Sheet: Sheet 2
NCBI gene symbol	Annotation	Timepoint	log2FC	Adjusted P Value	FC
LOC124642626	major heat shock 70 kDa protein Ba-like	24 hpi	6.843	2.09622e-11	114.802
LOC124642627	major heat shock 70 kDa protein Ba-like	24 hpi	6.648	1.32802e-11	100.288
LOC124630527	zinc finger protein 723-like	24 hpi	6.614	0.000269053	97.9518
LOC124643760	extracellular serine/threonine protein kinase four-jointed	9 hpi	6.248	0.0160546	76.0038
LOC124642339	F-box/LRR-repeat protein 14	9 hpi	5.469	0.0149947	44.2928
LOC124633764	uncharacterized LOC124633764	24 hpi	5.187	0.0148316	36.4286
LOC124642779	protein lethal(2)essential for life-like (HSP)	24 hpi	4.65	3.95303e-07	25.1067
LOC124642484	protein lethal(2)essential for life-like (HSP)	24 hpi	4.569	1.52856e-06	23.7359
LOC124641423	uncharacterized LOC124641423	24 hpi	3.649	3.28684e-08	12.5446
LOC124632633	uncharacterized LOC124632633	24 hpi	3.595	2.8344e-07	12.0838
LOC124634127	uncharacterized LOC124634127	24 hpi	3.336	5.70646e-07	10.098
LOC124630722	heat shock protein 68-like	24 hpi	3.288	1.83032e-12	9.76757
LOC124633640	protein lethal(2)essential for life-like (HSP)	24 hpi	3.268	2.13434e-13	9.6331
LOC124642759	protein lethal(2)essential for life-like (HSP)	24 hpi	2.9	6.01746e-12	7.46426
LOC124630122	juvenile hormone acid O-methyltransferase-like	24 hpi	2.858	0.000207219	7.2501
LOC124642808	uncharacterized LOC124642808	9 hpi	2.816	0.0489588	7.04207
LOC124645234	zinc finger protein 260-like	9 hpi	2.636	0.0216422	6.21606
LOC124642777	protein lethal(2)essential for life-like (HSP)	24 hpi	2.62	6.08833e-10	6.1475
LOC124635712	uncharacterized LOC124635712	9 hpi	2.587	0.0240899	6.00848
LOC124634467	lachesin-like	24 hpi	2.517	4.09515e-05	5.72391
LOC124642627	major heat shock 70 kDa protein Ba-like	3 hpi	2.433	0.0331821	5.40015
LOC124642626	major heat shock 70 kDa protein Ba-like	3 hpi	2.291	0.0331821	4.89395
LOC124642780	protein lethal(2)essential for life-like (HSP)	24 hpi	2.26	1.3861e-10	4.78991
LOC124640580	fibroblast growth factor receptor homolog 1-like	9 hpi	2.051	0.0239701	4.14393
LOC124640872	putative glutathione-specific gamma-glutamylcyclotransferase 2	3 hpi	1.94	0.0182231	3.83706
LOC124639024	lysozyme-like	24 hpi	1.911	0.000282683	3.7607
LOC124631401	dnaJ protein homolog 1	24 hpi	1.869	5.3018e-12	3.65279
LOC124637463	probable cytochrome P450 49a1	24 hpi	1.821	0.0282642	3.53326
LOC124633127	extracellular serine/threonine protein CG31145	24 hpi	1.815	0.000402019	3.5186
LOC124633367	BAG domain-containing protein Samui-like	24 hpi	1.787	3.33396e-07	3.45097
LOC124631006	palmitoyltransferase ZDHHC11-like	24 hpi	1.783	1.83037e-05	3.44141
LOC124641485	prolow-density lipoprotein receptor-related protein 1-like	24 hpi	1.762	0.00822958	3.39168
LOC124636651	uncharacterized LOC124636651	24 hpi	1.751	0.000106244	3.36592
LOC124636836	mucin-17-like	24 hpi	1.664	0.000907121	3.16894
LOC124637165	uncharacterized LOC124637165	3 hpi	1.663	0.0331821	3.16674
LOC124632899	Usher syndrome type-1G protein homolog	9 hpi	1.66	0.0296753	3.16017
LOC124629976	progestin and adipoQ receptor family member 3	24 hpi	1.647	0.000808797	3.13182
LOC124643428	aldo-keto reductase AKR2E4-like	24 hpi	1.561	0.00102254	2.95058
LOC124637751	uncharacterized LOC124637751	24 hpi	1.525	3.08255e-08	2.87787
LOC124638663	monocyte to macrophage differentiation factor	9 hpi	1.46	0.0173809	2.75108
LOC124637803	BMP and activin membrane-bound inhibitor homolog	3 hpi	1.447	0.00503877	2.72641
LOC124634262	uncharacterized LOC124634262	24 hpi	1.429	0.00238071	2.6926
LOC124631796	retinol dehydrogenase 14-like	3 hpi	1.402	0.00503877	2.64268
LOC124643953	protein phosphatase 1 regulatory subunit 3C	24 hpi	1.342	0.000272003	2.53503
LOC124638794	uncharacterized LOC124638794	24 hpi	1.319	1.83868e-08	2.49493
LOC124639366	uncharacterized LOC124639366	24 hpi	1.318	2.83756e-05	2.4932
LOC124644983	acetyl-coenzyme A synthetase	24 hpi	1.31	3.6026e-06	2.47942
LOC124643558	chorion class B protein PC10-like	24 hpi	1.309	0.00758728	2.4777
LOC124644708	uncharacterized LOC124644708	9 hpi	1.302	0.0322033	2.4657
LOC124638575	transcription factor SOX-12-like	24 hpi	1.298	4.09515e-05	2.45888
LOC124640978	uncharacterized LOC124640978	9 hpi	1.269	0.0285887	2.40994
LOC124644088	aldo-keto reductase family 1 member B1-like	24 hpi	1.269	4.79357e-05	2.40994
LOC124642846	juvenile hormone esterase-like	24 hpi	1.258	0.00651284	2.39164
LOC124636143	uncharacterized LOC124636143	24 hpi	1.243	0.00395844	2.3669
LOC124635517	protein Fe65 homolog	9 hpi	1.239	0.0221185	2.36035
LOC124633826	phosphoglycolate phosphatase 2-like	3 hpi	1.222	0.0309123	2.3327
LOC124636893	sorbitol dehydrogenase-like	24 hpi	1.19	0.00572681	2.28153
LOC124635242	protein trapped in endoderm-1	9 hpi	1.189	0.0214903	2.27995
LOC124640872	putative glutathione-specific gamma-glutamylcyclotransferase 2	24 hpi	1.18	0.00228825	2.26577
LOC124639528	hsp70-binding protein 1	24 hpi	1.18	2.28306e-09	2.26577
LOC124638393	farnesyl pyrophosphate synthase-like	24 hpi	1.17	0.00366891	2.25012
LOC124632716	cystathionine gamma-lyase-like	24 hpi	1.168	5.97683e-05	2.247
LOC124631749	DNA excision repair protein Ercc1	3 hpi	1.152	0.0450111	2.22222
LOC124639738	glucose dehydrogenase [FAD, quinone]-like	24 hpi	1.152	0.00108387	2.22222
LOC124632853	heat shock protein Hsp-12.2-like	24 hpi	1.144	3.08255e-08	2.20993
LOC124637055	uncharacterized LOC124637055	24 hpi	1.136	0.000668466	2.19771
LOC124634434	uncharacterized LOC124634434	24 hpi	1.118	0.00182347	2.17046
LOC124629767	protein retinal degeneration B	9 hpi	1.115	0.0239701	2.16595
LOC124645183	uncharacterized LOC124645183	24 hpi	1.103	2.27196e-06	2.14801
LOC124646127	Krueppel homolog 1	24 hpi	1.103	0.015911	2.14801
LOC124642808	uncharacterized LOC124642808	24 hpi	1.098	0.00228242	2.14058
LOC124645534	uncharacterized LOC124645534	24 hpi	1.098	0.000523764	2.14058
LOC124642998	uncharacterized LOC124642998	9 hpi	1.092	0.0221185	2.13169
LOC124636449	interference hedgehog-like	9 hpi	1.084	0.0392467	2.11991
LOC124639302	cuticle protein 16.8-like	24 hpi	1.081	0.000206582	2.1155
LOC124640681	uncharacterized LOC124640681	24 hpi	1.062	0.00152779	2.08782
LOC124643763	uncharacterized LOC124643763	24 hpi	1.058	0.00120503	2.08204
LOC124640672	serine/threonine-protein kinase 40-like	3 hpi	1.051	0.00747254	2.07197
LOC124634207	low molecular mass lipoprotein 4-like	9 hpi	1.049	0.0343587	2.0691
LOC124638033	cysteine and histidine-rich protein 1 homolog	24 hpi	1.047	9.15175e-05	2.06623
LOC124641763	uncharacterized LOC124641763	24 hpi	1.041	3.28684e-08	2.05765
LOC124630058	zinc finger CCHC domain-containing protein 24-like	24 hpi	1.029	1.10876e-06	2.04061
LOC124642625	heat shock protein 83	24 hpi	1.02	8.6762e-07	2.02792
LOC124644558	solute carrier family 2, facilitated glucose transporter member 1-like	24 hpi	1.016	0.00159052	2.0223
LOC124638663	monocyte to macrophage differentiation factor	24 hpi	1.015	0.000778139	2.0209
LOC124632142	uncharacterized LOC124632142	24 hpi	1.01	0.000887849	2.01391
LOC124641486	low-density lipoprotein receptor-related protein 1-like	24 hpi	1.003	0.00448327	2.00416
LOC124636240	fasciclin-2	24 hpi	0.9984	0.00198647	1.99778
LOC124642659	LIM domain and actin-binding protein 1	24 hpi	0.985	0.00610107	1.97931
LOC124642180	uncharacterized LOC124642180	24 hpi	0.9824	0.00214403	1.97575
LOC124632103	leucine-rich melanocyte differentiation-associated protein-like	24 hpi	0.9732	9.28123e-05	1.96319
LOC124644937	proton-coupled folate transporter	9 hpi	0.9583	0.0326907	1.94302
LOC124644796	uncharacterized LOC124644796	24 hpi	0.9578	0.00259404	1.94235
LOC124639925	uncharacterized LOC124639925	24 hpi	0.9539	0.0248949	1.9371
LOC124632026	aldehyde dehydrogenase 1A1-like	24 hpi	0.9492	1.47285e-06	1.9308
LOC124632198	uncharacterized LOC124632198	24 hpi	0.9492	5.77892e-05	1.9308
LOC124634650	TWiK family of potassium channels protein 7	24 hpi	0.9463	0.00784907	1.92692
LOC124644881	uncharacterized protein CG1161-like	24 hpi	0.9438	0.000211234	1.92359
LOC124641050	eukaryotic translation initiation factor 2-alpha kinase-like	24 hpi	0.9414	8.76236e-05	1.92039
LOC124642379	UDP-glucosyltransferase 2-like	3 hpi	0.9323	0.0309123	1.90832
LOC124646037	putative defense protein Hdd11	24 hpi	0.9303	0.000237414	1.90567
LOC124634936	sphingosine kinase 1-like	9 hpi	0.9093	0.0302361	1.87813
LOC124632056	aldehyde dehydrogenase 1A1-like	24 hpi	0.9083	0.000301346	1.87683
LOC124638721	retinol dehydrogenase 13-like	3 hpi	0.9067	0.0309123	1.87475
LOC124636262	gastrula zinc finger protein XlCGF26.1-like	24 hpi	0.9048	0.0274541	1.87228
LOC124645118	alpha-tubulin N-acetyltransferase-like	24 hpi	0.9025	0.00736023	1.8693
LOC124640948	protein masquerade	24 hpi	0.9015	0.0128903	1.86801
LOC124641852	facilitated trehalose transporter Tret1-like	24 hpi	0.9001	0.0315564	1.8662
LOC124638720	uncharacterized LOC124638720	24 hpi	0.896	0.0148234	1.8609
LOC124640759	atrial natriuretic peptide receptor 1	24 hpi	0.8951	0.00574336	1.85974
LOC124629771	alpha,alpha-trehalose-phosphate synthase [UDP-forming]	24 hpi	0.8924	0.00151379	1.85626
LOC124633890	protein D2-like	24 hpi	0.891	0.00518559	1.85446
LOC124631845	uncharacterized LOC124631845	24 hpi	0.8905	0.00991755	1.85382
LOC124642644	zinc finger protein GLI4	24 hpi	0.89	0.00298129	1.85318
LOC124633447	rhomboid-related protein 3	24 hpi	0.8895	0.000144933	1.85253
LOC124639178	uncharacterized LOC124639178	24 hpi	0.8882	0.00377975	1.85087
LOC124639500	vanin-like protein 3	24 hpi	0.881	0.00110919	1.84165
LOC124635747	torso-like protein	24 hpi	0.8704	0.00450733	1.82817
LOC124634553	synaptic vesicle glycoprotein 2B-like	24 hpi	0.8683	8.31321e-06	1.82551
LOC124640539	leukocyte elastase inhibitor-like	24 hpi	0.8678	0.000260982	1.82488
LOC124636449	interference hedgehog-like	24 hpi	0.8671	0.000302104	1.82399
LOC124644945	uncharacterized LOC124644945	24 hpi	0.8643	0.00576837	1.82046
LOC124645455	transmembrane channel-like protein	24 hpi	0.8628	0.0283144	1.81856
LOC124630505	uncharacterized LOC124630505	24 hpi	0.8524	0.00458113	1.8055
LOC124643417	cytochrome P450 6B6-like	24 hpi	0.8497	0.00275248	1.80213
LOC124637453	facilitated trehalose transporter Tret1	24 hpi	0.8494	3.5588e-05	1.80175
LOC124638275	pregnancy zone protein-like	24 hpi	0.8471	0.00504588	1.79888
LOC124644917	glutamine synthetase 2 cytoplasmic-like	3 hpi	0.8424	0.0331821	1.79303
LOC124636425	4-coumarate--CoA ligase 1-like	24 hpi	0.8417	0.00811487	1.79216
LOC124634300	unconventional myosin-Ia	24 hpi	0.8413	0.000265344	1.79166
LOC124631826	dnaJ homolog subfamily A member 1	24 hpi	0.8371	3.08255e-08	1.78646
LOC124632887	tyrosine-protein kinase Drl	9 hpi	0.8366	0.0258014	1.78584
LOC124629668	uncharacterized LOC124629668	24 hpi	0.8364	0.02941	1.78559
LOC124639939	SUN domain-containing protein 2-like	24 hpi	0.8361	0.0252333	1.78522
LOC124638646	S-adenosylmethionine decarboxylase proenzyme	24 hpi	0.836	2.04931e-05	1.78509
LOC124636452	terminal uridylyltransferase Tailor-like	24 hpi	0.8306	0.0315564	1.77842
LOC124643835	protein SGT1 homolog	24 hpi	0.8294	3.03597e-05	1.77695
LOC124630873	apolipoprotein D-like	24 hpi	0.8265	3.79735e-05	1.77338
LOC124633038	mitochondrial dicarboxylate carrier	9 hpi	0.8254	0.0481597	1.77203
LOC124632838	fat-like cadherin-related tumor suppressor homolog	24 hpi	0.8233	0.00596785	1.76945
LOC124645119	E3 ubiquitin-protein ligase MYCBP2-like	24 hpi	0.8232	0.0238158	1.76933
LOC124630351	uncharacterized LOC124630351	24 hpi	0.8205	0.000869967	1.76602
LOC124637065	uncharacterized LOC124637065	24 hpi	0.8194	0.000802549	1.76467
LOC124635449	tubulin polymerization-promoting protein homolog	24 hpi	0.8177	0.0429773	1.76259
LOC124646089	uncharacterized LOC124646089	24 hpi	0.8111	0.0411785	1.75455
LOC124635951	galactose mutarotase	24 hpi	0.8108	7.0698e-05	1.75418
LOC124633706	homeobox protein 2-like	24 hpi	0.81	0.0157384	1.75321
LOC124644903	clavesin-2-like	24 hpi	0.8078	0.0169729	1.75054
LOC124630203	uncharacterized LOC124630203	24 hpi	0.7963	0.0346776	1.73664
LOC124639809	crossover junction endonuclease EME1	24 hpi	0.7942	0.00176104	1.73412
LOC124644880	peptidyl-prolyl cis-trans isomerase 5-like	24 hpi	0.792	6.27884e-05	1.73147
LOC124634953	BTB/POZ domain-containing protein 19	24 hpi	0.7916	0.0127554	1.73099
LOC124643547	chorion class B protein PC10-like	24 hpi	0.7907	0.00893782	1.72991
LOC124632671	uncharacterized LOC124632671	24 hpi	0.7865	0.0039459	1.72488
LOC124638069	glutamate receptor 1-like	24 hpi	0.7865	0.00995018	1.72488
LOC124640524	b(0,+)-type amino acid transporter 1	24 hpi	0.7839	0.0343966	1.72178
LOC124636819	uncharacterized LOC124636819	24 hpi	0.7836	0.0143567	1.72142
LOC124632584	proton-coupled amino acid transporter-like protein CG1139	24 hpi	0.7813	0.0223895	1.71868
LOC124636854	uncharacterized LOC124636854	24 hpi	0.7812	2.83756e-05	1.71856
LOC124633804	exocyst complex component 1	24 hpi	0.7803	0.00295478	1.71749
LOC124635554	hamartin	24 hpi	0.7784	0.0107007	1.71523
LOC124632624	muscle LIM protein 1	24 hpi	0.7748	0.0136906	1.71095
LOC124643606	multidrug resistance protein homolog 49-like	24 hpi	0.7742	5.89861e-06	1.71024
LOC124637864	translation initiation factor IF-2-like	24 hpi	0.7736	0.00660102	1.70953
LOC124643951	UDP-glucosyltransferase 2-like	24 hpi	0.7724	3.44055e-05	1.70811
LOC124641926	uncharacterized LOC124641926	24 hpi	0.771	0.000157255	1.70645
LOC124638504	uncharacterized LOC124638504	24 hpi	0.7702	0.000216088	1.70551
LOC124630759	calcyphosin-like protein	24 hpi	0.77	2.4959e-06	1.70527
LOC124631312	protein scarlet	24 hpi	0.7682	0.00414292	1.70314
LOC124632674	uncharacterized LOC124632674	24 hpi	0.7642	0.000172412	1.69843
LOC124632182	U1 spliceosomal RNA	24 hpi	0.7636	0.021584	1.69772
LOC124644581	alpha-1,6-mannosyl-glycoprotein 2-beta-N-acetylglucosaminyltransferase-like	24 hpi	0.7625	0.000100961	1.69643
LOC124635916	multidrug resistance protein homolog 49-like	24 hpi	0.7574	0.0228419	1.69044
LOC124642838	U1 spliceosomal RNA	24 hpi	0.7525	0.0165097	1.68471
LOC124635049	beta-1,3-glucan-binding protein-like	24 hpi	0.7518	0.000294246	1.68389
LOC124637345	matrix metalloproteinase-14	24 hpi	0.7449	0.00182403	1.67586
LOC124630155	U1 spliceosomal RNA	24 hpi	0.744	0.0493882	1.67481
LOC124629550	serine/threonine-protein kinase grp	24 hpi	0.7433	0.0113669	1.674
LOC124630617	vitamin K-dependent gamma-carboxylase	24 hpi	0.7428	0.00536479	1.67342
LOC124635062	ATP-binding cassette subfamily C member 4-like	24 hpi	0.7427	8.6762e-07	1.6733
LOC124641937	putative aminopeptidase W07G4.4	24 hpi	0.74	0.00345133	1.67018
LOC124640950	UDP-glucosyltransferase 2-like	24 hpi	0.7389	0.000900783	1.6689
LOC124634620	uncharacterized LOC124634620	24 hpi	0.7388	0.0135553	1.66879
LOC124629906	hemicentin-1-like	24 hpi	0.7359	0.0083998	1.66544
LOC124636533	4-coumarate--CoA ligase 3-like	24 hpi	0.7355	0.0202988	1.66497
LOC124637143	furin-like protease 1	24 hpi	0.7352	3.14564e-05	1.66463
LOC124635242	protein trapped in endoderm-1	24 hpi	0.7339	0.00447683	1.66313
LOC124642629	uncharacterized LOC124642629	24 hpi	0.7329	0.0207664	1.66198
LOC124642564	latrophilin Cirl	24 hpi	0.7319	0.000907121	1.66082
LOC124631872	uncharacterized LOC124631872	24 hpi	0.7295	0.00353897	1.65806
LOC124634354	facilitated trehalose transporter Tret1-like	24 hpi	0.7293	0.00287686	1.65783
LOC124630335	nuclear migration protein nudC	24 hpi	0.7289	5.76916e-05	1.65737
LOC124630409	probable peroxisomal acyl-coenzyme A oxidase 1	24 hpi	0.7281	8.76236e-05	1.65646
LOC124640762	uncharacterized LOC124640762	24 hpi	0.726	0.0156482	1.65405
LOC124645640	CDK5 and ABL1 enzyme substrate 2	9 hpi	0.7259	0.0476964	1.65393
LOC124636898	uncharacterized LOC124636898	24 hpi	0.7213	0.00120726	1.64867
LOC124637866	glutathione hydrolase 1 proenzyme-like	24 hpi	0.721	0.0134041	1.64832
LOC124635023	uncharacterized LOC124635023	24 hpi	0.7194	0.000195157	1.6465
LOC124643118	nephrin-like	24 hpi	0.7191	0.00651284	1.64615
LOC124638411	UDP-glucose 4-epimerase-like	24 hpi	0.719	0.00224222	1.64604
LOC124634100	uncharacterized LOC124634100	24 hpi	0.7185	0.0350553	1.64547
LOC124639336	GAS2-like protein pickled eggs	24 hpi	0.7176	0.0320906	1.64444
LOC124636241	1-phosphatidylinositol 4,5-bisphosphate phosphodiesterase	24 hpi	0.7143	0.0272424	1.64069
LOC124632259	97 kDa heat shock protein	24 hpi	0.7125	3.33396e-07	1.63864
LOC124636453	very-long-chain (3R)-3-hydroxyacyl-CoA dehydratase hpo-8	24 hpi	0.7091	0.000395119	1.63478
LOC124635543	protein goliath-like	24 hpi	0.7081	8.74715e-05	1.63365
LOC124636950	acetylcholine receptor subunit beta-like 2	24 hpi	0.7052	0.0305923	1.63037
LOC124634489	inorganic pyrophosphatase	24 hpi	0.7019	0.000191007	1.62665
LOC124639086	graves disease carrier protein-like	24 hpi	0.701	0.0041685	1.62563
LOC124636934	odorant receptor 49a-like	24 hpi	0.7008	0.028902	1.62541
LOC124642925	neural cell adhesion molecule 1-like	24 hpi	0.7002	0.000302104	1.62473
LOC124629543	uncharacterized LOC124629543	24 hpi	0.699	0.0336554	1.62338
LOC124634634	glutathione S-transferase-like	9 hpi	0.6979	0.0326186	1.62214
LOC124634183	juvenile hormone epoxide hydrolase-like	24 hpi	0.6958	0.012851	1.61978
LOC124636173	indole-3-acetaldehyde oxidase-like	24 hpi	0.6955	0.0250689	1.61945
LOC124633509	uncharacterized LOC124633509	24 hpi	0.6954	0.00132661	1.61933
LOC124632020	uncharacterized LOC124632020	24 hpi	0.6935	0.0163673	1.6172
LOC124634935	trans-1,2-dihydrobenzene-1,2-diol dehydrogenase-like	24 hpi	0.6925	0.00129301	1.61608
LOC124645245	uncharacterized LOC124645245	24 hpi	0.6909	0.00238628	1.61429
LOC124633262	protein cueball-like	24 hpi	0.6893	0.0277205	1.6125
LOC124643937	uncharacterized LOC124643937	24 hpi	0.6862	0.000786715	1.60904
LOC124640883	uncharacterized LOC124640883	24 hpi	0.6835	0.00158036	1.60603
LOC124632873	E3 ubiquitin-protein ligase siah-1-like	24 hpi	0.6791	0.000184382	1.60114
LOC124639761	putative tyramine receptor 2	24 hpi	0.6788	0.0105603	1.60081
LOC124641646	DNA ligase 1	24 hpi	0.6767	0.000273352	1.59848
LOC124640828	uncharacterized LOC124640828	24 hpi	0.6766	0.0233449	1.59837
LOC124634847	peptide methionine sulfoxide reductase	24 hpi	0.6761	3.02343e-05	1.59781
LOC124643201	uncharacterized LOC124643201	24 hpi	0.6755	0.000157747	1.59715
LOC124637323	GATOR complex protein NPRL2	24 hpi	0.6735	0.000710341	1.59494
LOC124636531	persulfide dioxygenase ETHE1, mitochondrial	24 hpi	0.673	6.5305e-05	1.59438
LOC124632455	MORN repeat-containing protein 4 homolog	24 hpi	0.6684	0.0108708	1.58931
LOC124633835	immunoglobulin-binding protein 1	24 hpi	0.667	0.000986416	1.58777
LOC124629889	gamma-1-syntrophin	24 hpi	0.6654	0.0244238	1.58601
LOC124634519	uncharacterized LOC124634519	24 hpi	0.6637	1.65315e-05	1.58414
LOC124641461	uncharacterized LOC124641461	24 hpi	0.6589	0.000413833	1.57888
LOC124631826	dnaJ homolog subfamily A member 1	9 hpi	0.6587	0.0339836	1.57866
LOC124644333	uncharacterized LOC124644333	24 hpi	0.6579	0.000170297	1.57778
LOC124640780	clotting factor B-like	24 hpi	0.6578	0.0137571	1.57767
LOC124631347	ester hydrolase C11orf54 homolog	24 hpi	0.6577	0.0253852	1.57757
LOC124641659	RNA-binding protein fusilli	24 hpi	0.6568	0.0147177	1.57658
LOC124635036	calcium-transporting ATPase type 2C member 1	24 hpi	0.6566	0.0115656	1.57636
LOC124643111	YLP motif-containing protein 1	24 hpi	0.6565	0.005429	1.57625
LOC124632811	protein FAM50 homolog	24 hpi	0.6554	0.000888452	1.57505
LOC124642146	uncharacterized LOC124642146	24 hpi	0.6543	0.000270688	1.57385
LOC124633022	uncharacterized LOC124633022	24 hpi	0.6541	0.0206009	1.57363
LOC124636529	beta-hexosaminidase subunit beta-like	24 hpi	0.6531	0.000128327	1.57254
LOC124632294	protein yippee-like 5	24 hpi	0.6526	0.000820266	1.572
LOC124630074	cysteine and histidine-rich domain-containing protein morgana	24 hpi	0.6505	0.000144933	1.56971
LOC124639889	uncharacterized LOC124639889	24 hpi	0.6502	0.00192494	1.56939
LOC124629917	prolyl 4-hydroxylase subunit alpha-1-like	24 hpi	0.6493	7.82536e-05	1.56841
LOC124636975	fructose-1,6-bisphosphatase 1	24 hpi	0.6461	3.02343e-05	1.56493
LOC124632553	uncharacterized LOC124632553	24 hpi	0.6436	0.00198647	1.56222
LOC124631069	ero1-like protein	24 hpi	0.6418	0.0235129	1.56027
LOC124643148	uncharacterized LOC124643148	24 hpi	0.6406	0.000114067	1.55898
LOC124635997	transmembrane protein 131 homolog	24 hpi	0.6403	0.0130663	1.55865
LOC124635301	lysophosphatidylcholine acyltransferase	24 hpi	0.6381	0.00879892	1.55628
LOC124644022	uncharacterized LOC124644022	24 hpi	0.6342	0.000869967	1.55208
LOC124637346	DNA-directed RNA polymerase II subunit Rpb4	24 hpi	0.633	0.0201654	1.55079
LOC124645851	growth hormone-inducible transmembrane protein-like	24 hpi	0.6327	2.36791e-05	1.55046
LOC124634295	peroxidase-like	24 hpi	0.6319	1.75764e-05	1.5496
LOC124634232	glutathione S-transferase 1-like	24 hpi	0.6314	0.000109654	1.54907
LOC124642886	collagen alpha-1(I) chain-like	24 hpi	0.6307	0.00347903	1.54832
LOC124644706	uncharacterized LOC124644706	24 hpi	0.6231	0.000253222	1.54018
LOC124636259	rho GTPase-activating protein 4-like	24 hpi	0.6206	0.0118297	1.53751
LOC124629587	dnaJ homolog subfamily C member 10-like	24 hpi	0.6197	0.000402334	1.53656
LOC124632138	putative serine protease K12H4.7	24 hpi	0.6167	0.039215	1.53336
LOC124635644	myb/SANT-like DNA-binding domain-containing protein 3	24 hpi	0.6151	0.0352012	1.53166
LOC124634074	uncharacterized LOC124634074	24 hpi	0.6146	0.0311484	1.53113
LOC124633618	juvenile hormone esterase-like	24 hpi	0.6122	0.00533335	1.52859
LOC124635073	protein cueball-like	24 hpi	0.6118	0.0425149	1.52816
LOC124635608	uncharacterized LOC124635608	24 hpi	0.6109	0.00531277	1.52721
LOC124631971	uncharacterized LOC124631971	24 hpi	0.6104	0.00230368	1.52668
LOC124631065	protein KIAA0100	24 hpi	0.6087	0.00416395	1.52488
LOC124645983	maltase A1-like	24 hpi	0.6071	0.000776082	1.52319
LOC124633626	sideroflexin-2	24 hpi	0.6063	0.000587836	1.52235
LOC124633854	activator of 90 kDa heat shock protein ATPase homolog 1	24 hpi	0.605	0.000209549	1.52098
LOC124641888	aminopeptidase N-like	24 hpi	0.6043	0.0221884	1.52024
LOC124636099	uncharacterized LOC124636099	24 hpi	0.6041	0.040991	1.52003
LOC124633545	uncharacterized LOC124633545	24 hpi	0.6032	0.00870663	1.51908
LOC124633246	protein yellow-like	24 hpi	0.6025	0.00459264	1.51835
LOC124632650	ER degradation-enhancing alpha-mannosidase-like protein 2	24 hpi	0.6021	6.30699e-05	1.51792
LOC124646349	myosin-VIIa-like	24 hpi	0.6019	0.00120813	1.51771
LOC124635968	RNA-binding protein 45-like	24 hpi	0.6018	0.01523	1.51761
LOC124634233	glutathione S-transferase 1-like	24 hpi	0.6017	9.38541e-05	1.5175
LOC124643360	uncharacterized LOC124643360	24 hpi	0.6008	5.94784e-05	1.51656
LOC124632364	branched-chain-amino-acid aminotransferase, cytosolic	24 hpi	0.5995	0.00448094	1.51519
LOC124638659	polypeptide N-acetylgalactosaminyltransferase 5	24 hpi	0.5989	4.48061e-05	1.51456
LOC124638969	uncharacterized LOC124638969	24 hpi	0.5978	0.0165881	1.51341
LOC124641850	methenyltetrahydrofolate synthase domain-containing protein	24 hpi	0.5971	0.00193358	1.51267
LOC124642591	ATP-binding cassette sub-family D member	24 hpi	0.5965	0.00191169	1.51204
LOC124645809	sodium/potassium-transporting ATPase subunit beta-1-like	24 hpi	0.5918	0.000361749	1.50713
LOC124635562	serine/threonine protein kinase OSK1-like	24 hpi	0.5913	0.0277205	1.5066
LOC124640337	uncharacterized LOC124640337	24 hpi	0.5909	0.0011182	1.50619
LOC124638968	uncharacterized LOC124638968	24 hpi	0.5881	0.000106244	1.50327
LOC124640049	synaptotagmin-16	24 hpi	0.5853	0.0211268	1.50035
LOC124638684	recQ-mediated genome instability protein 1-like	24 hpi	-0.5853	0.0406016	0.666511
LOC124631558	3-oxoacyl-[acyl-carrier-protein] synthase, mitochondrial	24 hpi	-0.5879	0.0383741	0.665311
LOC124632978	cytohesin-1	24 hpi	-0.5889	5.30421e-06	0.66485
LOC124629504	CUGBP Elav-like family member 1	24 hpi	-0.5893	0.0134041	0.664665
LOC124631445	glycolipid transfer protein-like	24 hpi	-0.5894	0.000542344	0.664619
LOC124642252	UDP-glucosyltransferase 2-like	24 hpi	-0.5894	7.43298e-07	0.664619
LOC124631005	pre-rRNA 2'-O-ribose RNA methyltransferase FTSJ3	24 hpi	-0.5897	4.71263e-05	0.664481
LOC124643104	zinc finger protein 11-like	24 hpi	-0.5903	0.0369484	0.664205
LOC124644152	uncharacterized LOC124644152	24 hpi	-0.5916	0.000273995	0.663607
LOC124631229	NADPH oxidase 4-like	24 hpi	-0.592	0.000690474	0.663423
LOC124643321	protein KTI12 homolog	24 hpi	-0.5924	0.0135072	0.663239
LOC124637688	uncharacterized LOC124637688	24 hpi	-0.5932	0.0250053	0.662871
LOC124639462	translation machinery-associated protein 16 homolog	24 hpi	-0.5934	0.0342715	0.662779
LOC124639463	myb-binding protein 1A-like protein	24 hpi	-0.5946	7.9911e-05	0.662228
LOC124645136	innexin inx1	24 hpi	-0.5949	1.42701e-06	0.66209
LOC124631245	UPF0545 protein C22orf39 homolog	24 hpi	-0.5954	0.00194155	0.661861
LOC124636594	acyl-CoA:lysophosphatidylglycerol acyltransferase 1	24 hpi	-0.5962	1.6426e-05	0.661494
LOC124644661	KRAB-A domain-containing protein 2-like	24 hpi	-0.5975	0.00295178	0.660898
LOC124636244	G-protein coupled receptor moody-like	24 hpi	-0.5977	0.0460035	0.660807
LOC124645185	L-galactose dehydrogenase-like	24 hpi	-0.5992	0.00861338	0.66012
LOC124638756	histone-lysine N-methyltransferase PRDM16-like	24 hpi	-0.5997	0.00198647	0.659891
LOC124643850	oocyte zinc finger protein XlCOF7.1-like	24 hpi	-0.6	0.00060593	0.659754
LOC124643187	zinc transporter foi	24 hpi	-0.6017	0.000901224	0.658977
LOC124641316	nascent polypeptide-associated complex subunit alpha, muscle-specific form-like	24 hpi	-0.6025	3.37282e-05	0.658612
LOC124637262	ovarian-specific serine/threonine-protein kinase Lok	24 hpi	-0.6031	0.00387864	0.658338
LOC124638840	uncharacterized LOC124638840	24 hpi	-0.6075	0.03474	0.656333
LOC124639788	transient receptor potential cation channel subfamily V member 5	24 hpi	-0.6075	0.0499527	0.656333
LOC124643362	uncharacterized LOC124643362	24 hpi	-0.6084	0.0143656	0.655924
LOC124638288	GTPase-activating protein	24 hpi	-0.6091	0.00245791	0.655606
LOC124642561	facilitated trehalose transporter Tret1-like	24 hpi	-0.6091	0.0220904	0.655606
LOC124634426	juxtaposed with another zinc finger protein 1	24 hpi	-0.6097	0.00270654	0.655333
LOC124646216	uncharacterized LOC124646216	24 hpi	-0.6103	0.00535989	0.65506
LOC124644440	phosphatidate phosphatase LPIN2	24 hpi	-0.6104	0.0103537	0.655015
LOC124630992	ecdysone-inducible protein E75	24 hpi	-0.6107	0.00164398	0.654879
LOC124642932	ALK tyrosine kinase receptor	24 hpi	-0.6112	0.00194044	0.654652
LOC124638508	uncharacterized LOC124638508	24 hpi	-0.6127	0.0242067	0.653972
LOC124644010	flap endonuclease GEN	24 hpi	-0.6145	0.0070975	0.653156
LOC124641425	zinc finger protein 497-like	24 hpi	-0.6156	0.000237085	0.652658
LOC124629633	START domain-containing protein 10-like	24 hpi	-0.6162	0.00921777	0.652387
LOC124639304	neo-calmodulin-like	24 hpi	-0.6168	0.0128903	0.652116
LOC124631832	uncharacterized LOC124631832	24 hpi	-0.6187	0.00443622	0.651258
LOC124636268	uncharacterized LOC124636268	24 hpi	-0.6199	0.00283249	0.650716
LOC124631937	uncharacterized LOC124631937	24 hpi	-0.62	0.0488447	0.650671
LOC124645101	uncharacterized LOC124645101	24 hpi	-0.6206	0.0328994	0.6504
LOC124644257	serine/threonine-protein kinase 10	24 hpi	-0.6221	0.0340289	0.649724
LOC124630577	uncharacterized LOC124630577	24 hpi	-0.6256	0.0483141	0.64815
LOC124630307	uncharacterized LOC124630307	24 hpi	-0.6257	0.011575	0.648105
LOC124638476	leucine-rich repeat-containing protein 49	24 hpi	-0.6269	0.022409	0.647566
LOC124633931	uncharacterized LOC124633931	24 hpi	-0.627	3.36952e-05	0.647521
LOC124645108	innexin shaking-B	24 hpi	-0.628	0.0334328	0.647073
LOC124644477	uncharacterized LOC124644477	24 hpi	-0.6283	1.75764e-05	0.646938
LOC124638833	probable ribonuclease ZC3H12B	24 hpi	-0.6289	0.00319405	0.646669
LOC124636803	clavesin-2-like	24 hpi	-0.6297	3.57794e-05	0.646311
LOC124640666	tRNA N(3)-methylcytidine methyltransferase METTL6	24 hpi	-0.63	2.18019e-05	0.646176
LOC124638342	nucleolar protein 8	24 hpi	-0.6333	0.000869967	0.6447
LOC124630237	DNA N6-methyl adenine demethylase	24 hpi	-0.6335	0.000494215	0.644611
LOC124636131	probable 39S ribosomal protein L49, mitochondrial	24 hpi	-0.6346	0.00181575	0.644119
LOC124641771	histone-lysine N-methyltransferase, H3 lysine-36 specific-like	24 hpi	-0.637	9.38541e-05	0.643049
LOC124630468	protein aurora borealis	24 hpi	-0.6376	0.0103537	0.642781
LOC124638916	uncharacterized LOC124638916	24 hpi	-0.6404	0.0139946	0.641535
LOC124631542	potassium voltage-gated channel subfamily KQT member 4	24 hpi	-0.641	0.0147257	0.641268
LOC124632789	zinc finger protein jing homolog	24 hpi	-0.6419	7.00346e-06	0.640868
LOC124638703	uncharacterized LOC124638703	24 hpi	-0.6438	0.00700903	0.640025
LOC124634285	uncharacterized LOC124634285	24 hpi	-0.6446	8.31127e-06	0.63967
LOC124634104	monocarboxylate transporter 3	24 hpi	-0.6449	0.0012042	0.639537
LOC124640246	uncharacterized LOC124640246	24 hpi	-0.6453	0.0488164	0.63936
LOC124637775	17-beta-hydroxysteroid dehydrogenase 14-like	24 hpi	-0.6472	0.000300353	0.638518
LOC124642933	transmembrane channel-like protein 7	24 hpi	-0.6475	0.00302386	0.638386
LOC124631262	syntaxin-1A	24 hpi	-0.6494	0.0104757	0.637545
LOC124633493	uncharacterized protein K02A2.6-like	24 hpi	-0.6497	0.00140328	0.637413
LOC124634040	organic cation transporter protein	24 hpi	-0.6547	3.35304e-06	0.635208
LOC124631442	putative zinc metalloproteinase C607.06c	24 hpi	-0.6566	2.17175e-05	0.634372
LOC124642950	uncharacterized LOC124642950	24 hpi	-0.657	0.0173126	0.634196
LOC124633962	toll-like receptor 6	24 hpi	-0.6581	2.04931e-05	0.633712
LOC124644016	trichohyalin-like	24 hpi	-0.6583	0.040629	0.633624
LOC124630386	rab-like protein 3	24 hpi	-0.6585	0.00401887	0.633537
LOC124634943	retinol dehydrogenase 12-like	24 hpi	-0.6588	4.77872e-05	0.633405
LOC124639501	uncharacterized LOC124639501	24 hpi	-0.659	0.0043446	0.633317
LOC124635008	coiled-coil and C2 domain-containing protein 2A	24 hpi	-0.6601	0.00636681	0.632834
LOC124634559	angiotensin-converting enzyme-like	24 hpi	-0.6618	1.75764e-05	0.632089
LOC124633761	exostosin-2	24 hpi	-0.663	0.0154223	0.631564
LOC124635994	uncharacterized LOC124635994	24 hpi	-0.6665	0.0363916	0.630033
LOC124646045	ultraviolet-B receptor UVR8	24 hpi	-0.667	0.0264791	0.629815
LOC124643249	uncharacterized LOC124643249	24 hpi	-0.6671	0.000209549	0.629771
LOC124643363	translin	24 hpi	-0.6686	0.0014858	0.629117
LOC124637449	protein chiffon	24 hpi	-0.6689	0.00191169	0.628986
LOC124643911	zinc finger protein 91-like	24 hpi	-0.669	0.00131653	0.628942
LOC124644851	succinate--CoA ligase [ADP/GDP-forming] subunit alpha, mitochondrial-like	24 hpi	-0.669	0.0476699	0.628942
LOC124643692	uncharacterized LOC124643692	24 hpi	-0.6703	0.00916137	0.628376
LOC124645603	histone H1-like	24 hpi	-0.6712	0.000242965	0.627984
LOC124632309	POC1 centriolar protein homolog A-like	24 hpi	-0.6724	0.00718729	0.627462
LOC124646093	uncharacterized LOC124646093	24 hpi	-0.6743	0.0131109	0.626636
LOC124636140	uncharacterized LOC124636140	24 hpi	-0.6761	0.0207664	0.625855
LOC124643025	irregular chiasm C-roughest protein-like	24 hpi	-0.6764	0.0394564	0.625725
LOC124635532	head-specific guanylate cyclase	24 hpi	-0.6766	0.000752458	0.625638
LOC124639354	centromere protein J	24 hpi	-0.6767	0.000154918	0.625595
LOC124643382	eukaryotic translation initiation factor 4 gamma-like	24 hpi	-0.6767	0.000557898	0.625595
LOC124633964	E3 ubiquitin-protein ligase Mdm2-like	24 hpi	-0.679	3.8694e-06	0.624598
LOC124637438	nuclear protein 1	24 hpi	-0.6791	0.000184382	0.624555
LOC124629756	uncharacterized MFS-type transporter C09D4.1	24 hpi	-0.6795	0.000267194	0.624382
LOC124635185	activating transcription factor 7-interacting protein 2	24 hpi	-0.6803	0.000156012	0.624035
LOC124630297	GATA-binding factor C-like	24 hpi	-0.6808	0.00289278	0.623819
LOC124644183	histone H3	24 hpi	-0.6816	0.000282522	0.623473
LOC124640473	putative helicase mov-10-B.2	24 hpi	-0.6844	9.16588e-07	0.622265
LOC124644181	histone H3	24 hpi	-0.6856	0.000282522	0.621747
LOC124644182	histone H3	24 hpi	-0.6861	0.000302104	0.621532
LOC124635122	transcription factor Sox-9-B-like	24 hpi	-0.6868	0.000105608	0.62123
LOC124636415	interferon regulatory factor 2-binding protein 1	24 hpi	-0.6898	2.20351e-06	0.61994
LOC124634924	purine nucleoside phosphorylase-like	24 hpi	-0.6952	0.000100961	0.617624
LOC124645629	serine/threonine-protein phosphatase 1 regulatory subunit 10-like	24 hpi	-0.6956	6.17721e-06	0.617452
LOC124639320	uncharacterized LOC124639320	24 hpi	-0.6977	0.000442614	0.616554
LOC124644187	histone H2B	24 hpi	-0.6978	8.21661e-05	0.616512
LOC124643107	uncharacterized LOC124643107	24 hpi	-0.6993	0.00733985	0.615871
LOC124636199	uncharacterized LOC124636199	24 hpi	-0.6999	0.00809892	0.615615
LOC124645602	histone H1-like	24 hpi	-0.7014	3.57794e-05	0.614975
LOC124644185	histone H2B	24 hpi	-0.708	8.03553e-05	0.612168
LOC124641573	protein CASC3-like	24 hpi	-0.7098	0.0294563	0.611405
LOC124635378	protein ecdysoneless homolog	24 hpi	-0.7116	0.00414697	0.610643
LOC124639541	uncharacterized LOC124639541	24 hpi	-0.7127	0.0334213	0.610177
LOC124634910	breast cancer anti-estrogen resistance protein 1	24 hpi	-0.7129	0.000561135	0.610093
LOC124639878	uncharacterized LOC124639878	24 hpi	-0.7133	0.000102775	0.609923
LOC124638128	ankyrin repeat and LEM domain-containing protein 1-like	24 hpi	-0.7148	0.000250484	0.60929
LOC124635399	uncharacterized LOC124635399	24 hpi	-0.7155	0.00531277	0.608994
LOC124641785	soluble guanylate cyclase 88E	24 hpi	-0.7155	0.0356437	0.608994
LOC124633525	uncharacterized LOC124633525	24 hpi	-0.7172	0.000252667	0.608277
LOC124644644	uncharacterized LOC124644644	24 hpi	-0.7197	0.0116707	0.607224
LOC124635552	protein kibra	24 hpi	-0.7206	0.000905675	0.606845
LOC124632226	protein sprouty	24 hpi	-0.7207	3.84042e-07	0.606803
LOC124630346	MAP kinase-interacting serine/threonine-protein kinase 1-like	24 hpi	-0.7207	8.75708e-07	0.606803
LOC124639258	max-binding protein MNT-like	24 hpi	-0.7219	6.63391e-05	0.606298
LOC124632948	protein abnormal spindle	24 hpi	-0.722	5.38988e-05	0.606256
LOC124630600	protein FAM13A	24 hpi	-0.7222	0.00372896	0.606172
LOC124642903	ceramide phosphoethanolamine synthase	24 hpi	-0.7231	1.82371e-05	0.605794
LOC124640410	ETS-like protein pointed	24 hpi	-0.7245	2.0853e-06	0.605207
LOC124642964	uncharacterized LOC124642964	24 hpi	-0.7246	0.00167926	0.605165
LOC124644179	histone H1-like	24 hpi	-0.7256	1.34979e-05	0.604745
LOC124644180	histone H1-like	24 hpi	-0.7273	9.52708e-06	0.604033
LOC124631862	zinc finger protein 1	24 hpi	-0.7286	0.0102089	0.603489
LOC124639201	SH2 domain-containing protein 4A-like	24 hpi	-0.7291	0.0070505	0.60328
LOC124643347	angiotensin-converting enzyme-like	24 hpi	-0.7302	0.00175839	0.60282
LOC124645967	phosphatidylinositol-glycan biosynthesis class W protein-like	24 hpi	-0.7308	0.0107662	0.60257
LOC124632192	teneurin-m	24 hpi	-0.7347	0.0003658	0.600943
LOC124645303	uncharacterized LOC124645303	24 hpi	-0.7385	0.010876	0.599362
LOC124644186	histone H2B	24 hpi	-0.74	4.09515e-05	0.598739
LOC124638451	probable phospholipid-transporting ATPase IIB	24 hpi	-0.7411	0.000257046	0.598283
LOC124639850	iron-sulfur cluster co-chaperone protein HscB	24 hpi	-0.7421	0.00833093	0.597868
LOC124637428	formin-like protein	24 hpi	-0.7431	5.04502e-05	0.597454
LOC124630460	sporulation-specific protein 15-like	24 hpi	-0.745	0.000786715	0.596668
LOC124637398	rho guanine nucleotide exchange factor 10-like protein	9 hpi	-0.749	0.0343587	0.595016
LOC124636775	uncharacterized LOC124636775	24 hpi	-0.7506	0.023357	0.594356
LOC124631467	ephexin-1	24 hpi	-0.7517	0.000301346	0.593903
LOC124641907	uncharacterized LOC124641907	24 hpi	-0.7528	0.00722844	0.593451
LOC124637419	protein suppressor of sable	24 hpi	-0.7536	5.06763e-06	0.593122
LOC124639102	heparan-sulfate 6-O-sulfotransferase 2	24 hpi	-0.7537	4.90252e-05	0.593081
LOC124631803	uncharacterized LOC124631803	24 hpi	-0.758	0.040991	0.591316
LOC124633791	uncharacterized LOC124633791	24 hpi	-0.7595	0.000888452	0.590701
LOC124644493	zinc finger protein 91-like	24 hpi	-0.76	0.000244079	0.590496
LOC124633960	toll-like receptor 6	24 hpi	-0.7622	1.52856e-06	0.589597
LOC124631800	myc box-dependent-interacting protein 1	24 hpi	-0.7657	0.0189106	0.588168
LOC124646189	uncharacterized LOC124646189	24 hpi	-0.7657	4.09839e-05	0.588168
LOC124640611	tight junction protein ZO-1	24 hpi	-0.7658	0.00375016	0.588127
LOC124638850	serendipity locus protein alpha-like	24 hpi	-0.7661	0.000126039	0.588005
LOC124635730	neuropeptides capa receptor	24 hpi	-0.7664	0.0265862	0.587883
LOC124643054	oocyte zinc finger protein XlCOF6-like	24 hpi	-0.7679	0.000756447	0.587272
LOC124637838	peptidyl-prolyl cis-trans isomerase G-like	24 hpi	-0.7684	0.00144425	0.587068
LOC124640387	unc-112-related protein-like	9 hpi	-0.7692	0.0296753	0.586743
LOC124641983	sideroflexin-1-3-like	24 hpi	-0.7708	0.00120813	0.586092
LOC124632962	phospholipid-transporting ATPase ABCA1-like	24 hpi	-0.7724	8.6762e-07	0.585443
LOC124631993	DNA polymerase theta-like	24 hpi	-0.773	0.0190401	0.585199
LOC124643223	uncharacterized LOC124643223	24 hpi	-0.7756	0.023634	0.584146
LOC124636304	inositol-trisphosphate 3-kinase B	24 hpi	-0.7799	0.00120813	0.582407
LOC124638217	uncharacterized LOC124638217	24 hpi	-0.786	0.0239993	0.57995
LOC124640079	homeobox protein prospero	24 hpi	-0.7907	1.83219e-05	0.578064
LOC124633452	transcription factor Adf-1-like	24 hpi	-0.7908	8.76489e-05	0.578023
LOC124639827	zinc finger protein 689-like	24 hpi	-0.795	9.98046e-06	0.576343
LOC124642394	hormone receptor 4-like	24 hpi	-0.7954	0.0108279	0.576183
LOC124636415	interferon regulatory factor 2-binding protein 1	9 hpi	-0.7957	0.0221185	0.576064
LOC124639725	N-chimaerin	24 hpi	-0.7961	0.0259883	0.575904
LOC124639791	trichoplein keratin filament-binding protein-like	24 hpi	-0.802	0.000289739	0.573554
LOC124638352	zinc finger SWIM domain-containing protein 4-like	24 hpi	-0.8027	0.00379085	0.573275
LOC124634410	uncharacterized LOC124634410	24 hpi	-0.8093	0.0038931	0.570659
LOC124631170	uncharacterized LOC124631170	24 hpi	-0.8102	1.92925e-05	0.570303
LOC124639171	protein bicaudal C	24 hpi	-0.8117	0.00226032	0.56971
LOC124640683	uncharacterized LOC124640683	24 hpi	-0.8139	0.049756	0.568842
LOC124637704	matrix metalloproteinase-14-like	24 hpi	-0.8147	0.000174753	0.568527
LOC124643383	uncharacterized LOC124643383	24 hpi	-0.8154	0.000393545	0.568251
LOC124643480	uncharacterized LOC124643480	24 hpi	-0.8162	0.00603534	0.567936
LOC124638061	papilin-like	24 hpi	-0.8185	0.0107529	0.567031
LOC124646193	zinc finger protein Gfi-1	9 hpi	-0.8208	0.0294583	0.566128
LOC124643426	uncharacterized LOC124643426	24 hpi	-0.8252	0.00265176	0.564404
LOC124631334	adventurous-gliding motility protein Z	24 hpi	-0.8272	2.8344e-07	0.563622
LOC124634943	retinol dehydrogenase 12-like	9 hpi	-0.8273	0.0330941	0.563583
LOC124632384	teneurin-a	24 hpi	-0.8277	0.00273757	0.563427
LOC124636415	interferon regulatory factor 2-binding protein 1	3 hpi	-0.8296	0.0331821	0.562685
LOC124631489	uncharacterized LOC124631489	24 hpi	-0.8328	0.0108587	0.561439
LOC124644506	RNA pseudouridylate synthase domain-containing protein 1-like	24 hpi	-0.833	0.0011546	0.561361
LOC124631821	phospholipase B1, membrane-associated-like	24 hpi	-0.834	0.00166605	0.560972
LOC124631323	FGGY carbohydrate kinase domain-containing protein	24 hpi	-0.8359	0.0197206	0.560233
LOC124646344	T-box transcription factor TBX20-like	24 hpi	-0.8383	0.00374976	0.559302
LOC124639458	uncharacterized LOC124639458	24 hpi	-0.8426	0.000825136	0.557638
LOC124644477	uncharacterized LOC124644477	9 hpi	-0.8449	0.0337533	0.556749
LOC124630550	putative uncharacterized protein DDB_G0282133	24 hpi	-0.8513	1.59022e-05	0.554285
LOC124637163	uncharacterized LOC124637163	24 hpi	-0.8556	0.0152376	0.552635
LOC124636408	zinc finger protein 467-like	24 hpi	-0.8588	0.0357539	0.551411
LOC124632714	LIM domain only protein 3	24 hpi	-0.8612	0.000776082	0.550494
LOC124643478	uncharacterized LOC124643478	24 hpi	-0.862	0.00751062	0.550189
LOC124642676	uncharacterized LOC124642676	24 hpi	-0.8698	0.00485235	0.547223
LOC124644253	zinc finger protein 37 homolog	24 hpi	-0.8847	0.0085538	0.5416
LOC124644440	phosphatidate phosphatase LPIN2	3 hpi	-0.8865	0.0462641	0.540925
LOC124645213	uncharacterized LOC124645213	24 hpi	-0.8869	0.00198647	0.540775
LOC124635643	putative nuclease HARBI1	24 hpi	-0.8921	0.0124878	0.538829
LOC124646193	zinc finger protein Gfi-1	24 hpi	-0.8926	2.04931e-05	0.538643
LOC124646295	uncharacterized LOC124646295	24 hpi	-0.8966	0.0141717	0.537151
LOC124637029	uncharacterized LOC124637029	24 hpi	-0.8984	0.0195611	0.536481
LOC124644553	zinc finger protein 568-like	24 hpi	-0.8986	0.000302104	0.536407
LOC124633533	uncharacterized LOC124633533	24 hpi	-0.9093	0.000144933	0.532443
LOC124629689	uncharacterized LOC124629689	24 hpi	-0.9152	0.00924657	0.53027
LOC124634046	uncharacterized LOC124634046	9 hpi	-0.9161	0.0296753	0.52994
LOC124634959	ataxin-1-like	24 hpi	-0.9181	8.60271e-06	0.529206
LOC124641393	ubiquitin carboxyl-terminal hydrolase 33	9 hpi	-0.9184	0.0473157	0.529095
LOC124633371	alkyldihydroxyacetonephosphate synthase	24 hpi	-0.9206	0.0124572	0.528289
LOC124644188	histone H2A	9 hpi	-0.9209	0.0213044	0.528179
LOC124644184	histone H2A	9 hpi	-0.9222	0.0213044	0.527704
LOC124630778	tRNA-dihydrouridine(20a/20b) synthase [NAD(P)+]-like	24 hpi	-0.9232	0.010635	0.527338
LOC124642437	uncharacterized LOC124642437	24 hpi	-0.9243	5.31641e-06	0.526936
LOC124639115	uncharacterized LOC124639115	24 hpi	-0.9274	0.0201883	0.525805
LOC124639075	low density lipoprotein receptor adapter protein 1-like	24 hpi	-0.9344	8.03553e-05	0.52326
LOC124632361	ets DNA-binding protein pokkuri	24 hpi	-0.9365	3.09659e-07	0.522499
LOC124633799	death-associated inhibitor of apoptosis 1	24 hpi	-0.9377	2.50477e-07	0.522065
LOC124632759	uncharacterized LOC124632759	24 hpi	-0.9381	0.00120628	0.52192
LOC124640474	uncharacterized LOC124640474	24 hpi	-0.9392	7.29217e-05	0.521522
LOC124638147	C-Maf-inducing protein-like	24 hpi	-0.9395	4.47476e-06	0.521414
LOC124646196	myosin-2 heavy chain-like	24 hpi	-0.9406	0.0354227	0.521016
LOC124629909	uncharacterized LOC124629909	24 hpi	-0.9408	0.00128376	0.520944
LOC124644190	histone H4	9 hpi	-0.9442	0.04503	0.519718
LOC124646362	titin-like	24 hpi	-0.9454	3.79735e-05	0.519286
LOC124640976	uncharacterized LOC124640976	24 hpi	-0.948	0.00607797	0.518351
LOC124642661	uncharacterized LOC124642661	24 hpi	-0.9497	0.00415603	0.51774
LOC124644745	F-actin-monooxygenase Mical	24 hpi	-0.9598	0.000257046	0.514128
LOC124630551	uncharacterized LOC124630551	24 hpi	-0.9641	7.56632e-08	0.512598
LOC124633373	ecdysone oxidase-like	24 hpi	-0.9644	0.0188073	0.512492
LOC124641178	uncharacterized LOC124641178	9 hpi	-0.9666	0.0173809	0.511711
LOC124641988	zinc finger protein 160-like	24 hpi	-0.9726	0.00723119	0.509587
LOC124638147	C-Maf-inducing protein-like	9 hpi	-0.9729	0.0173809	0.509481
LOC124642310	uncharacterized LOC124642310	24 hpi	-0.9738	0.00424539	0.509163
LOC124630210	uncharacterized LOC124630210	24 hpi	-0.9764	0.00378903	0.508246
LOC124640889	UDP-glucosyltransferase 2-like	24 hpi	-0.9781	0.0286012	0.507648
LOC124645840	tribbles homolog 2-like	9 hpi	-0.9859	0.0220756	0.504911
LOC124634640	iodotyrosine deiodinase 1	24 hpi	-0.9874	0.00571056	0.504386
LOC124638909	EF-hand domain-containing protein D2 homolog	24 hpi	-0.9921	0.00102135	0.502745
LOC124632310	uncharacterized LOC124632310	24 hpi	-0.9949	0.00977065	0.501771
LOC124635831	THAP domain-containing protein 1-like	24 hpi	-0.996	0.0154033	0.501388
LOC124644218	uncharacterized LOC124644218	24 hpi	-0.9966	0.00800645	0.50118
LOC124638756	histone-lysine N-methyltransferase PRDM16-like	9 hpi	-1.006	0.0239701	0.497925
LOC124633834	uncharacterized LOC124633834	24 hpi	-1.006	0.00536479	0.497925
LOC124637371	uncharacterized LOC124637371	3 hpi	-1.008	0.0331821	0.497235
LOC124638906	Inhibitor of growth family, member 3	9 hpi	-1.014	0.0221185	0.495171
LOC124630346	MAP kinase-interacting serine/threonine-protein kinase 1-like	9 hpi	-1.015	0.0173809	0.494828
LOC124633803	solute carrier family 22 member 6-like	24 hpi	-1.017	0.00366891	0.494143
LOC124632210	vascular endothelial growth factor receptor 1	24 hpi	-1.025	0.000923399	0.49141
LOC124632644	uncharacterized LOC124632644	24 hpi	-1.026	4.46002e-05	0.49107
LOC124635434	myc proto-oncogene protein	24 hpi	-1.036	3.9093e-07	0.487678
LOC124644440	phosphatidate phosphatase LPIN2	9 hpi	-1.037	0.0174369	0.48734
LOC124632406	mucin-5AC-like	24 hpi	-1.044	0.0162129	0.484981
LOC124634586	MFS-type transporter clz9-like	24 hpi	-1.053	0.00450733	0.481965
LOC124644183	histone H3	9 hpi	-1.054	0.0386457	0.481631
LOC124644305	uncharacterized LOC124644305	24 hpi	-1.072	0.0377568	0.475659
LOC124643415	putative nuclease HARBI1	24 hpi	-1.073	0.000206582	0.47533
LOC124644182	histone H3	9 hpi	-1.079	0.0339836	0.473357
LOC124633371	alkyldihydroxyacetonephosphate synthase	9 hpi	-1.083	0.0395839	0.472046
LOC124634046	uncharacterized LOC124634046	24 hpi	-1.095	0.000286519	0.468136
LOC124639531	uncharacterized LOC124639531	24 hpi	-1.095	0.00651284	0.468136
LOC124629908	putative nuclease HARBI1	24 hpi	-1.097	0.000606242	0.467488
LOC124644181	histone H3	9 hpi	-1.1	0.0326907	0.466516
LOC124634924	purine nucleoside phosphorylase-like	9 hpi	-1.115	0.0220756	0.461691
LOC124635028	uncharacterized LOC124635028	24 hpi	-1.118	0.013637	0.460732
LOC124632770	delta-sarcoglycan-like	24 hpi	-1.123	5.06763e-06	0.459138
LOC124631757	uncharacterized LOC124631757	24 hpi	-1.147	0.000144933	0.451563
LOC124637172	protein giant-lens	3 hpi	-1.167	0.0331821	0.445346
LOC124635945	uncharacterized LOC124635945	9 hpi	-1.174	0.0213044	0.443191
LOC124642974	zinc finger protein 708-like	24 hpi	-1.179	0.0093129	0.441658
LOC124636751	ras-specific guanine nucleotide-releasing factor 1-like	24 hpi	-1.187	0.000159217	0.439215
LOC124639729	tetratricopeptide repeat protein 28	24 hpi	-1.196	0.0105264	0.436484
LOC124642239	protein madd-4-like	24 hpi	-1.197	0.0103983	0.436181
LOC124632226	protein sprouty	9 hpi	-1.211	0.0213044	0.431969
LOC124633869	collagen alpha-1(V) chain-like	9 hpi	-1.223	0.0350724	0.428391
LOC124629602	phosphoinositide 3-kinase adapter protein 1	24 hpi	-1.234	4.517e-05	0.425137
LOC124645702	laminin subunit alpha-2-like	9 hpi	-1.239	0.0285887	0.423666
LOC124643685	ets DNA-binding protein pokkuri	24 hpi	-1.255	5.87668e-08	0.418994
LOC124642566	uncharacterized LOC124642566	24 hpi	-1.265	0.00601323	0.416099
LOC124643031	uncharacterized LOC124643031	24 hpi	-1.268	0.00948309	0.415235
LOC124637371	uncharacterized LOC124637371	9 hpi	-1.296	0.0149947	0.407254
LOC124644179	histone H1-like	9 hpi	-1.301	0.0218102	0.405845
LOC124644180	histone H1-like	9 hpi	-1.307	0.0213044	0.40416
LOC124637522	uncharacterized LOC124637522	24 hpi	-1.325	2.04931e-05	0.399149
LOC124638022	uncharacterized LOC124638022	24 hpi	-1.34	0.0184244	0.395021
LOC124645602	histone H1-like	9 hpi	-1.341	0.0240899	0.394747
LOC124632048	von Willebrand factor D and EGF domain-containing protein-like	3 hpi	-1.345	0.0331821	0.393654
LOC124637371	uncharacterized LOC124637371	6 hpi	-1.346	0.0314268	0.393381
LOC124645603	histone H1-like	9 hpi	-1.364	0.0220756	0.388504
LOC124645606	histone H2A	9 hpi	-1.379	0.0220756	0.384485
LOC124632937	mid1-interacting protein 1A	9 hpi	-1.44	0.0326907	0.368567
LOC124638833	probable ribonuclease ZC3H12B	9 hpi	-1.453	0.0296753	0.365261
LOC124637172	protein giant-lens	9 hpi	-1.582	0.0149947	0.334019
LOC124645608	histone H4	9 hpi	-1.6	0.0489588	0.329877
LOC124645605	histone H3	9 hpi	-1.633	0.0221185	0.322417
LOC124633107	ecdysone oxidase-like	24 hpi	-1.714	0.0466639	0.304814
LOC124632048	von Willebrand factor D and EGF domain-containing protein-like	9 hpi	-1.723	0.0149947	0.302918
LOC124641345	uncharacterized LOC124641345	24 hpi	-1.833	0.00035131	0.28068

## Sheet: Sheet 3
#category	term ID	term description	observed gene count	background gene count	strength	false discovery rate	matching proteins in your network (IDs)	matching proteins in your network (labels)
GO Function	GO:0030527	Structural constituent of chromatin	16	28	1.39	2e-12	STRG0A69IJE.XP_047039384.1,STRG0A69IJE.XP_047039385.1,STRG0A69IJE.XP_047039386.1,STRG0A69IJE.XP_047039387.1,STRG0A69IJE.XP_047039388.1,STRG0A69IJE.XP_047039389.1,STRG0A69IJE.XP_047039391.1,STRG0A69IJE.XP_047039392.1,STRG0A69IJE.XP_047039393.1,STRG0A69IJE.XP_047039394.1,STRG0A69IJE.XP_047039396.1,STRG0A69IJE.XP_047041352.1,STRG0A69IJE.XP_047041353.1,STRG0A69IJE.XP_047041354.1,STRG0A69IJE.XP_047041…	LOC124644179,LOC124644180,LOC124644181,LOC124644182,LOC124644183,LOC124644184,LOC124644185,LOC124644186,LOC124644187,LOC124644188,LOC124644190,LOC124645602,LOC124645603,LOC124645605,LOC124645606,LOC124645608
COMPARTMENTS	GOCC:0000786	Nucleosome	16	31	1.35	4.93e-12	STRG0A69IJE.XP_047039384.1,STRG0A69IJE.XP_047039385.1,STRG0A69IJE.XP_047039386.1,STRG0A69IJE.XP_047039387.1,STRG0A69IJE.XP_047039388.1,STRG0A69IJE.XP_047039389.1,STRG0A69IJE.XP_047039391.1,STRG0A69IJE.XP_047039392.1,STRG0A69IJE.XP_047039393.1,STRG0A69IJE.XP_047039394.1,STRG0A69IJE.XP_047039396.1,STRG0A69IJE.XP_047041352.1,STRG0A69IJE.XP_047041353.1,STRG0A69IJE.XP_047041354.1,STRG0A69IJE.XP_047041…	LOC124644179,LOC124644180,LOC124644181,LOC124644182,LOC124644183,LOC124644184,LOC124644185,LOC124644186,LOC124644187,LOC124644188,LOC124644190,LOC124645602,LOC124645603,LOC124645605,LOC124645606,LOC124645608
GO Component	GO:0000786	Nucleosome	16	33	1.32	7.31e-12	STRG0A69IJE.XP_047039384.1,STRG0A69IJE.XP_047039385.1,STRG0A69IJE.XP_047039386.1,STRG0A69IJE.XP_047039387.1,STRG0A69IJE.XP_047039388.1,STRG0A69IJE.XP_047039389.1,STRG0A69IJE.XP_047039391.1,STRG0A69IJE.XP_047039392.1,STRG0A69IJE.XP_047039393.1,STRG0A69IJE.XP_047039394.1,STRG0A69IJE.XP_047039396.1,STRG0A69IJE.XP_047041352.1,STRG0A69IJE.XP_047041353.1,STRG0A69IJE.XP_047041354.1,STRG0A69IJE.XP_047041…	LOC124644179,LOC124644180,LOC124644181,LOC124644182,LOC124644183,LOC124644184,LOC124644185,LOC124644186,LOC124644187,LOC124644188,LOC124644190,LOC124645602,LOC124645603,LOC124645605,LOC124645606,LOC124645608
UniProt Keywords	KW-0158	Chromosome	16	45	1.19	9.83e-11	STRG0A69IJE.XP_047039384.1,STRG0A69IJE.XP_047039385.1,STRG0A69IJE.XP_047039386.1,STRG0A69IJE.XP_047039387.1,STRG0A69IJE.XP_047039388.1,STRG0A69IJE.XP_047039389.1,STRG0A69IJE.XP_047039391.1,STRG0A69IJE.XP_047039392.1,STRG0A69IJE.XP_047039393.1,STRG0A69IJE.XP_047039394.1,STRG0A69IJE.XP_047039396.1,STRG0A69IJE.XP_047041352.1,STRG0A69IJE.XP_047041353.1,STRG0A69IJE.XP_047041354.1,STRG0A69IJE.XP_047041…	LOC124644179,LOC124644180,LOC124644181,LOC124644182,LOC124644183,LOC124644184,LOC124644185,LOC124644186,LOC124644187,LOC124644188,LOC124644190,LOC124645602,LOC124645603,LOC124645605,LOC124645606,LOC124645608
UniProt Keywords	KW-0544	Nucleosome core	12	23	1.35	1.34e-09	STRG0A69IJE.XP_047039386.1,STRG0A69IJE.XP_047039387.1,STRG0A69IJE.XP_047039388.1,STRG0A69IJE.XP_047039389.1,STRG0A69IJE.XP_047039391.1,STRG0A69IJE.XP_047039392.1,STRG0A69IJE.XP_047039393.1,STRG0A69IJE.XP_047039394.1,STRG0A69IJE.XP_047039396.1,STRG0A69IJE.XP_047041354.1,STRG0A69IJE.XP_047041355.1,STRG0A69IJE.XP_047041358.1	LOC124644181,LOC124644182,LOC124644183,LOC124644184,LOC124644185,LOC124644186,LOC124644187,LOC124644188,LOC124644190,LOC124645605,LOC124645606,LOC124645608
GO Function	GO:0046982	Protein heterodimerization activity	23	234	0.63	2.85e-05	STRG0A69IJE.XP_047022286.1,STRG0A69IJE.XP_047022854.1,STRG0A69IJE.XP_047023161.1,STRG0A69IJE.XP_047023837.1,STRG0A69IJE.XP_047032471.1,STRG0A69IJE.XP_047035961.1,STRG0A69IJE.XP_047039384.1,STRG0A69IJE.XP_047039385.1,STRG0A69IJE.XP_047039386.1,STRG0A69IJE.XP_047039387.1,STRG0A69IJE.XP_047039388.1,STRG0A69IJE.XP_047039389.1,STRG0A69IJE.XP_047039391.1,STRG0A69IJE.XP_047039392.1,STRG0A69IJE.XP_047039…	LOC124631749,LOC124632192,LOC124632384,LOC124632887,LOC124639258,LOC124641785,LOC124644179,LOC124644180,LOC124644181,LOC124644182,LOC124644183,LOC124644184,LOC124644185,LOC124644186,LOC124644187,LOC124644188,LOC124644190,LOC124645602,LOC124645603,LOC124645605,LOC124645606,LOC124645608,LOC124645840
GO Process	GO:0006334	Nucleosome assembly	12	46	1.05	3.46e-05	STRG0A69IJE.XP_047039386.1,STRG0A69IJE.XP_047039387.1,STRG0A69IJE.XP_047039388.1,STRG0A69IJE.XP_047039389.1,STRG0A69IJE.XP_047039391.1,STRG0A69IJE.XP_047039392.1,STRG0A69IJE.XP_047039393.1,STRG0A69IJE.XP_047039394.1,STRG0A69IJE.XP_047039396.1,STRG0A69IJE.XP_047041354.1,STRG0A69IJE.XP_047041355.1,STRG0A69IJE.XP_047041358.1	LOC124644181,LOC124644182,LOC124644183,LOC124644184,LOC124644185,LOC124644186,LOC124644187,LOC124644188,LOC124644190,LOC124645605,LOC124645606,LOC124645608
STRING clusters	CL:3178	Mixed, incl. ATP-dependent protein folding chaperone, and Hsp70 protein binding	11	38	1.1	3.85e-05	STRG0A69IJE.XP_047019751.1,STRG0A69IJE.XP_047020657.1,STRG0A69IJE.XP_047021734.1,STRG0A69IJE.XP_047022402.1,STRG0A69IJE.XP_047022978.1,STRG0A69IJE.XP_047025175.1,STRG0A69IJE.XP_047032900.1,STRG0A69IJE.XP_047037097.1,STRG0A69IJE.XP_047037098.1,STRG0A69IJE.XP_047037099.1,STRG0A69IJE.XP_047038898.1	LOC124630074,LOC124630722,LOC124631401,LOC124631826,LOC124632259,LOC124633854,LOC124639528,LOC124642625,LOC124642626,LOC124642627,LOC124643835
GO Process	GO:0034728	Nucleosome organization	14	91	0.82	0.00034	STRG0A69IJE.XP_047026042.1,STRG0A69IJE.XP_047032011.1,STRG0A69IJE.XP_047039386.1,STRG0A69IJE.XP_047039387.1,STRG0A69IJE.XP_047039388.1,STRG0A69IJE.XP_047039389.1,STRG0A69IJE.XP_047039391.1,STRG0A69IJE.XP_047039392.1,STRG0A69IJE.XP_047039393.1,STRG0A69IJE.XP_047039394.1,STRG0A69IJE.XP_047039396.1,STRG0A69IJE.XP_047041354.1,STRG0A69IJE.XP_047041355.1,STRG0A69IJE.XP_047041358.1	LOC124634489,LOC124638906,LOC124644181,LOC124644182,LOC124644183,LOC124644184,LOC124644185,LOC124644186,LOC124644187,LOC124644188,LOC124644190,LOC124645605,LOC124645606,LOC124645608
Reactome	MAP-3371571	HSF1-dependent transactivation	11	56	0.93	0.00043	STRG0A69IJE.XP_047020657.1,STRG0A69IJE.XP_047023796.1,STRG0A69IJE.XP_047024885.1,STRG0A69IJE.XP_047036928.1,STRG0A69IJE.XP_047037097.1,STRG0A69IJE.XP_047037098.1,STRG0A69IJE.XP_047037099.1,STRG0A69IJE.XP_047037348.1,STRG0A69IJE.XP_047037372.1,STRG0A69IJE.XP_047037373.1,STRG0A69IJE.XP_047037374.1	LOC124630722,LOC124632853,LOC124633640,LOC124642484,LOC124642625,LOC124642626,LOC124642627,LOC124642759,LOC124642777,LOC124642779,LOC124642780
KEGG	map04141	Protein processing in endoplasmic reticulum	23	322	0.49	0.00078	STRG0A69IJE.XP_047019021.1,STRG0A69IJE.XP_047020223.1,STRG0A69IJE.XP_047020657.1,STRG0A69IJE.XP_047021162.1,STRG0A69IJE.XP_047021734.1,STRG0A69IJE.XP_047022402.1,STRG0A69IJE.XP_047022978.1,STRG0A69IJE.XP_047023510.1,STRG0A69IJE.XP_047023738.1,STRG0A69IJE.XP_047024885.1,STRG0A69IJE.XP_047030375.1,STRG0A69IJE.XP_047032900.1,STRG0A69IJE.XP_047034213.1,STRG0A69IJE.XP_047035013.1,STRG0A69IJE.XP_047036…	LOC124629587,LOC124630386,LOC124630722,LOC124631069,LOC124631401,LOC124631826,LOC124632259,LOC124632650,LOC124632811,LOC124633640,LOC124637775,LOC124639528,LOC124640474,LOC124641050,LOC124642484,LOC124642625,LOC124642626,LOC124642627,LOC124642759,LOC124642777,LOC124642779,LOC124642780,LOC124644333
COMPARTMENTS	GOCC:0000785	Chromatin	26	395	0.45	0.0018	STRG0A69IJE.XP_047020101.1,STRG0A69IJE.XP_047020464.1,STRG0A69IJE.XP_047020657.1,STRG0A69IJE.XP_047025083.1,STRG0A69IJE.XP_047026042.1,STRG0A69IJE.XP_047035922.1,STRG0A69IJE.XP_047036809.1,STRG0A69IJE.XP_047037098.1,STRG0A69IJE.XP_047037099.1,STRG0A69IJE.XP_047037823.1,STRG0A69IJE.XP_047039384.1,STRG0A69IJE.XP_047039385.1,STRG0A69IJE.XP_047039386.1,STRG0A69IJE.XP_047039387.1,STRG0A69IJE.XP_047039…	LOC124630307,LOC124630551,LOC124630722,LOC124633791,LOC124634489,LOC124641771,LOC124642437,LOC124642626,LOC124642627,LOC124643031,LOC124644179,LOC124644180,LOC124644181,LOC124644182,LOC124644183,LOC124644184,LOC124644185,LOC124644186,LOC124644187,LOC124644188,LOC124644190,LOC124645602,LOC124645603,LOC124645605,LOC124645606,LOC124645608
STRING clusters	CL:34048	Regulation of amyloid fibril formation, and Protein refolding	6	12	1.33	0.0025	STRG0A69IJE.XP_047024885.1,STRG0A69IJE.XP_047036928.1,STRG0A69IJE.XP_047037348.1,STRG0A69IJE.XP_047037372.1,STRG0A69IJE.XP_047037373.1,STRG0A69IJE.XP_047037374.1	LOC124633640,LOC124642484,LOC124642759,LOC124642777,LOC124642779,LOC124642780
GO Process	GO:0006457	Protein folding	17	173	0.63	0.0035	STRG0A69IJE.XP_047019021.1,STRG0A69IJE.XP_047020153.1,STRG0A69IJE.XP_047020657.1,STRG0A69IJE.XP_047021162.1,STRG0A69IJE.XP_047021734.1,STRG0A69IJE.XP_047022402.1,STRG0A69IJE.XP_047022978.1,STRG0A69IJE.XP_047025175.1,STRG0A69IJE.XP_047030494.1,STRG0A69IJE.XP_047036928.1,STRG0A69IJE.XP_047037097.1,STRG0A69IJE.XP_047037098.1,STRG0A69IJE.XP_047037099.1,STRG0A69IJE.XP_047037348.1,STRG0A69IJE.XP_047037…	LOC124629587,LOC124630335,LOC124630722,LOC124631069,LOC124631401,LOC124631826,LOC124632259,LOC124633854,LOC124637838,LOC124642484,LOC124642625,LOC124642626,LOC124642627,LOC124642759,LOC124642777,LOC124642779,LOC124644880
Reactome	MAP-212165	Epigenetic regulation of gene expression	8	39	0.95	0.0068	STRG0A69IJE.XP_047019963.1,STRG0A69IJE.XP_047023708.1,STRG0A69IJE.XP_047025781.1,STRG0A69IJE.XP_047039391.1,STRG0A69IJE.XP_047039392.1,STRG0A69IJE.XP_047039393.1,STRG0A69IJE.XP_047039396.1,STRG0A69IJE.XP_047041358.1	LOC124630237,LOC124632789,LOC124634300,LOC124644185,LOC124644186,LOC124644187,LOC124644190,LOC124645608
STRING clusters	CL:3219	Mixed, incl. Hsp90 protein binding, and Adenyl-nucleotide exchange factor activity	6	17	1.18	0.0082	STRG0A69IJE.XP_047019751.1,STRG0A69IJE.XP_047021734.1,STRG0A69IJE.XP_047025175.1,STRG0A69IJE.XP_047032900.1,STRG0A69IJE.XP_047037097.1,STRG0A69IJE.XP_047038898.1	LOC124630074,LOC124631401,LOC124633854,LOC124639528,LOC124642625,LOC124643835
KEGG	map00053	Ascorbate and aldarate metabolism	10	92	0.67	0.0089	STRG0A69IJE.XP_047022635.1,STRG0A69IJE.XP_047022667.1,STRG0A69IJE.XP_047028767.1,STRG0A69IJE.XP_047034802.1,STRG0A69IJE.XP_047034884.1,STRG0A69IJE.XP_047036449.1,STRG0A69IJE.XP_047036554.1,STRG0A69IJE.XP_047036733.1,STRG0A69IJE.XP_047039031.1,STRG0A69IJE.XP_047040914.1	LOC124632026,LOC124632056,LOC124636651,LOC124640889,LOC124640950,LOC124642180,LOC124642252,LOC124642379,LOC124643951,LOC124645185
KEGG	map00830	Retinol metabolism	10	100	0.63	0.0089	STRG0A69IJE.XP_047022358.1,STRG0A69IJE.XP_047026597.1,STRG0A69IJE.XP_047028767.1,STRG0A69IJE.XP_047031722.1,STRG0A69IJE.XP_047034802.1,STRG0A69IJE.XP_047034884.1,STRG0A69IJE.XP_047036449.1,STRG0A69IJE.XP_047036554.1,STRG0A69IJE.XP_047036733.1,STRG0A69IJE.XP_047039031.1	LOC124631796,LOC124634943,LOC124636651,LOC124638721,LOC124640889,LOC124640950,LOC124642180,LOC124642252,LOC124642379,LOC124643951
KEGG	map00980	Metabolism of xenobiotics by cytochrome P450	11	111	0.63	0.0089	STRG0A69IJE.XP_047025644.1,STRG0A69IJE.XP_047025646.1,STRG0A69IJE.XP_047026244.1,STRG0A69IJE.XP_047026588.1,STRG0A69IJE.XP_047028767.1,STRG0A69IJE.XP_047034802.1,STRG0A69IJE.XP_047034884.1,STRG0A69IJE.XP_047036449.1,STRG0A69IJE.XP_047036554.1,STRG0A69IJE.XP_047036733.1,STRG0A69IJE.XP_047039031.1	LOC124634232,LOC124634233,LOC124634634,LOC124634935,LOC124636651,LOC124640889,LOC124640950,LOC124642180,LOC124642252,LOC124642379,LOC124643951
KEGG	map00982	Drug metabolism - cytochrome P450	10	105	0.61	0.0098	STRG0A69IJE.XP_047025644.1,STRG0A69IJE.XP_047025646.1,STRG0A69IJE.XP_047026244.1,STRG0A69IJE.XP_047028767.1,STRG0A69IJE.XP_047034802.1,STRG0A69IJE.XP_047034884.1,STRG0A69IJE.XP_047036449.1,STRG0A69IJE.XP_047036554.1,STRG0A69IJE.XP_047036733.1,STRG0A69IJE.XP_047039031.1	LOC124634232,LOC124634233,LOC124634634,LOC124636651,LOC124640889,LOC124640950,LOC124642180,LOC124642252,LOC124642379,LOC124643951
Reactome	MAP-110330	Recognition and association of DNA glycosylase with site containing an affected purine	5	11	1.29	0.0099	STRG0A69IJE.XP_047039391.1,STRG0A69IJE.XP_047039392.1,STRG0A69IJE.XP_047039393.1,STRG0A69IJE.XP_047039396.1,STRG0A69IJE.XP_047041358.1	LOC124644185,LOC124644186,LOC124644187,LOC124644190,LOC124645608
Reactome	MAP-110331	Cleavage of the damaged purine	5	11	1.29	0.0099	STRG0A69IJE.XP_047039391.1,STRG0A69IJE.XP_047039392.1,STRG0A69IJE.XP_047039393.1,STRG0A69IJE.XP_047039396.1,STRG0A69IJE.XP_047041358.1	LOC124644185,LOC124644186,LOC124644187,LOC124644190,LOC124645608
Reactome	MAP-73927	Depurination	5	11	1.29	0.0099	STRG0A69IJE.XP_047039391.1,STRG0A69IJE.XP_047039392.1,STRG0A69IJE.XP_047039393.1,STRG0A69IJE.XP_047039396.1,STRG0A69IJE.XP_047041358.1	LOC124644185,LOC124644186,LOC124644187,LOC124644190,LOC124645608
Reactome	MAP-8936459	RUNX1 regulates genes involved in megakaryocyte differentiation and platelet function	22	342	0.44	0.0099	STRG0A69IJE.XP_047020101.1,STRG0A69IJE.XP_047022786.1,STRG0A69IJE.XP_047023487.1,STRG0A69IJE.XP_047023564.1,STRG0A69IJE.XP_047024060.1,STRG0A69IJE.XP_047025506.1,STRG0A69IJE.XP_047026719.1,STRG0A69IJE.XP_047033354.1,STRG0A69IJE.XP_047035449.1,STRG0A69IJE.XP_047037708.1,STRG0A69IJE.XP_047038038.1,STRG0A69IJE.XP_047039013.1,STRG0A69IJE.XP_047039386.1,STRG0A69IJE.XP_047039387.1,STRG0A69IJE.XP_047039…	LOC124630307,LOC124632142,LOC124632633,LOC124632671,LOC124633022,LOC124634127,LOC124635023,LOC124639889,LOC124641423,LOC124642950,LOC124643201,LOC124643937,LOC124644181,LOC124644182,LOC124644183,LOC124644185,LOC124644186,LOC124644187,LOC124644190,LOC124645101,LOC124645605,LOC124645608
Reactome	MAP-2299718	Condensation of Prophase Chromosomes	5	14	1.19	0.0107	STRG0A69IJE.XP_047039391.1,STRG0A69IJE.XP_047039392.1,STRG0A69IJE.XP_047039393.1,STRG0A69IJE.XP_047039396.1,STRG0A69IJE.XP_047041358.1	LOC124644185,LOC124644186,LOC124644187,LOC124644190,LOC124645608
GO Function	GO:0051082	Unfolded protein binding	11	92	0.71	0.0163	STRG0A69IJE.XP_047020153.1,STRG0A69IJE.XP_047021734.1,STRG0A69IJE.XP_047022402.1,STRG0A69IJE.XP_047023796.1,STRG0A69IJE.XP_047024885.1,STRG0A69IJE.XP_047036928.1,STRG0A69IJE.XP_047037097.1,STRG0A69IJE.XP_047037348.1,STRG0A69IJE.XP_047037372.1,STRG0A69IJE.XP_047037373.1,STRG0A69IJE.XP_047037374.1	LOC124630335,LOC124631401,LOC124631826,LOC124632853,LOC124633640,LOC124642484,LOC124642625,LOC124642759,LOC124642777,LOC124642779,LOC124642780
Reactome	MAP-3371556	Cellular response to heat stress	13	152	0.57	0.0186	STRG0A69IJE.XP_047020657.1,STRG0A69IJE.XP_047022978.1,STRG0A69IJE.XP_047023796.1,STRG0A69IJE.XP_047024513.1,STRG0A69IJE.XP_047024885.1,STRG0A69IJE.XP_047036928.1,STRG0A69IJE.XP_047037097.1,STRG0A69IJE.XP_047037098.1,STRG0A69IJE.XP_047037099.1,STRG0A69IJE.XP_047037348.1,STRG0A69IJE.XP_047037372.1,STRG0A69IJE.XP_047037373.1,STRG0A69IJE.XP_047037374.1	LOC124630722,LOC124632259,LOC124632853,LOC124633367,LOC124633640,LOC124642484,LOC124642625,LOC124642626,LOC124642627,LOC124642759,LOC124642777,LOC124642779,LOC124642780
KEGG	map00981	Insect hormone biosynthesis	6	44	0.77	0.025	STRG0A69IJE.XP_047019813.1,STRG0A69IJE.XP_047022635.1,STRG0A69IJE.XP_047022667.1,STRG0A69IJE.XP_047025144.1,STRG0A69IJE.XP_047025589.1,STRG0A69IJE.XP_047029918.1	LOC124630122,LOC124632026,LOC124632056,LOC124633826,LOC124634183,LOC124637463
STRING clusters	CL:8123	Transmembrane receptor protein tyrosine kinase signaling pathway, and MAP2K and MAPK activation	13	142	0.6	0.0274	STRG0A69IJE.XP_047019039.1,STRG0A69IJE.XP_047019616.1,STRG0A69IJE.XP_047022936.1,STRG0A69IJE.XP_047023132.1,STRG0A69IJE.XP_047024628.1,STRG0A69IJE.XP_047025305.1,STRG0A69IJE.XP_047026540.1,STRG0A69IJE.XP_047028835.1,STRG0A69IJE.XP_047029480.1,STRG0A69IJE.XP_047031180.1,STRG0A69IJE.XP_047034128.1,STRG0A69IJE.XP_047034357.1,STRG0A69IJE.XP_047038678.1	LOC124629602,LOC124629976,LOC124632226,LOC124632361,LOC124633447,LOC124633964,LOC124634910,LOC124636751,LOC124637172,LOC124638288,LOC124640410,LOC124640580,LOC124643685
Reactome	MAP-5689901	Metalloprotease DUBs	7	48	0.8	0.0339	STRG0A69IJE.XP_047039384.1,STRG0A69IJE.XP_047039385.1,STRG0A69IJE.XP_047039389.1,STRG0A69IJE.XP_047039394.1,STRG0A69IJE.XP_047041352.1,STRG0A69IJE.XP_047041353.1,STRG0A69IJE.XP_047041355.1	LOC124644179,LOC124644180,LOC124644184,LOC124644188,LOC124645602,LOC124645603,LOC124645606
Reactome	MAP-5693532	DNA Double-Strand Break Repair	11	124	0.58	0.0339	STRG0A69IJE.XP_047018939.1,STRG0A69IJE.XP_047022602.1,STRG0A69IJE.XP_047029548.1,STRG0A69IJE.XP_047031654.1,STRG0A69IJE.XP_047033244.1,STRG0A69IJE.XP_047039145.1,STRG0A69IJE.XP_047039391.1,STRG0A69IJE.XP_047039392.1,STRG0A69IJE.XP_047039393.1,STRG0A69IJE.XP_047039396.1,STRG0A69IJE.XP_047041358.1	LOC124629550,LOC124631993,LOC124637262,LOC124638684,LOC124639809,LOC124644010,LOC124644185,LOC124644186,LOC124644187,LOC124644190,LOC124645608
Reactome	MAP-5693538	Homology Directed Repair	10	106	0.61	0.0339	STRG0A69IJE.XP_047018939.1,STRG0A69IJE.XP_047022602.1,STRG0A69IJE.XP_047031654.1,STRG0A69IJE.XP_047033244.1,STRG0A69IJE.XP_047039145.1,STRG0A69IJE.XP_047039391.1,STRG0A69IJE.XP_047039392.1,STRG0A69IJE.XP_047039393.1,STRG0A69IJE.XP_047039396.1,STRG0A69IJE.XP_047041358.1	LOC124629550,LOC124631993,LOC124638684,LOC124639809,LOC124644010,LOC124644185,LOC124644186,LOC124644187,LOC124644190,LOC124645608
Reactome	MAP-68616	Assembly of the ORC complex at the origin of replication	5	20	1.03	0.0339	STRG0A69IJE.XP_047039391.1,STRG0A69IJE.XP_047039392.1,STRG0A69IJE.XP_047039393.1,STRG0A69IJE.XP_047039396.1,STRG0A69IJE.XP_047041358.1	LOC124644185,LOC124644186,LOC124644187,LOC124644190,LOC124645608
Reactome	MAP-69473	G2/M DNA damage checkpoint	8	65	0.72	0.0339	STRG0A69IJE.XP_047018939.1,STRG0A69IJE.XP_047029548.1,STRG0A69IJE.XP_047031654.1,STRG0A69IJE.XP_047039391.1,STRG0A69IJE.XP_047039392.1,STRG0A69IJE.XP_047039393.1,STRG0A69IJE.XP_047039396.1,STRG0A69IJE.XP_047041358.1	LOC124629550,LOC124637262,LOC124638684,LOC124644185,LOC124644186,LOC124644187,LOC124644190,LOC124645608
Reactome	MAP-73929	Base-Excision Repair, AP Site Formation	5	20	1.03	0.0339	STRG0A69IJE.XP_047039391.1,STRG0A69IJE.XP_047039392.1,STRG0A69IJE.XP_047039393.1,STRG0A69IJE.XP_047039396.1,STRG0A69IJE.XP_047041358.1	LOC124644185,LOC124644186,LOC124644187,LOC124644190,LOC124645608
Reactome	MAP-3214858	RMTs methylate histone arginines	9	89	0.64	0.037	STRG0A69IJE.XP_047039384.1,STRG0A69IJE.XP_047039385.1,STRG0A69IJE.XP_047039389.1,STRG0A69IJE.XP_047039394.1,STRG0A69IJE.XP_047039396.1,STRG0A69IJE.XP_047041352.1,STRG0A69IJE.XP_047041353.1,STRG0A69IJE.XP_047041355.1,STRG0A69IJE.XP_047041358.1	LOC124644179,LOC124644180,LOC124644184,LOC124644188,LOC124644190,LOC124645602,LOC124645603,LOC124645606,LOC124645608
KEGG	map04213	Longevity regulating pathway - multiple species	9	110	0.55	0.0376	STRG0A69IJE.XP_047020657.1,STRG0A69IJE.XP_047026730.1,STRG0A69IJE.XP_047036928.1,STRG0A69IJE.XP_047037098.1,STRG0A69IJE.XP_047037099.1,STRG0A69IJE.XP_047037348.1,STRG0A69IJE.XP_047037372.1,STRG0A69IJE.XP_047037373.1,STRG0A69IJE.XP_047037374.1	LOC124630722,LOC124635028,LOC124642484,LOC124642626,LOC124642627,LOC124642759,LOC124642777,LOC124642779,LOC124642780
GO Function	GO:0031492	Nucleosomal DNA binding	4	7	1.39	0.0413	STRG0A69IJE.XP_047039386.1,STRG0A69IJE.XP_047039387.1,STRG0A69IJE.XP_047039388.1,STRG0A69IJE.XP_047041354.1	LOC124644181,LOC124644182,LOC124644183,LOC124645605
Reactome	MAP-3247509	Chromatin modifying enzymes	17	280	0.42	0.043	STRG0A69IJE.XP_047023708.1,STRG0A69IJE.XP_047026954.1,STRG0A69IJE.XP_047032011.1,STRG0A69IJE.XP_047032782.1,STRG0A69IJE.XP_047035922.1,STRG0A69IJE.XP_047039384.1,STRG0A69IJE.XP_047039385.1,STRG0A69IJE.XP_047039389.1,STRG0A69IJE.XP_047039391.1,STRG0A69IJE.XP_047039392.1,STRG0A69IJE.XP_047039393.1,STRG0A69IJE.XP_047039394.1,STRG0A69IJE.XP_047039396.1,STRG0A69IJE.XP_047041352.1,STRG0A69IJE.XP_047041…	LOC124632789,LOC124635185,LOC124638906,LOC124639458,LOC124641771,LOC124644179,LOC124644180,LOC124644184,LOC124644185,LOC124644186,LOC124644187,LOC124644188,LOC124644190,LOC124645602,LOC124645603,LOC124645606,LOC124645608
Reactome	MAP-4839726	Chromatin organization	17	280	0.42	0.043	STRG0A69IJE.XP_047023708.1,STRG0A69IJE.XP_047026954.1,STRG0A69IJE.XP_047032011.1,STRG0A69IJE.XP_047032782.1,STRG0A69IJE.XP_047035922.1,STRG0A69IJE.XP_047039384.1,STRG0A69IJE.XP_047039385.1,STRG0A69IJE.XP_047039389.1,STRG0A69IJE.XP_047039391.1,STRG0A69IJE.XP_047039392.1,STRG0A69IJE.XP_047039393.1,STRG0A69IJE.XP_047039394.1,STRG0A69IJE.XP_047039396.1,STRG0A69IJE.XP_047041352.1,STRG0A69IJE.XP_047041…	LOC124632789,LOC124635185,LOC124638906,LOC124639458,LOC124641771,LOC124644179,LOC124644180,LOC124644184,LOC124644185,LOC124644186,LOC124644187,LOC124644188,LOC124644190,LOC124645602,LOC124645603,LOC124645606,LOC124645608
Reactome	MAP-5625886	Activated PKN1 stimulates transcription of AR (androgen receptor) regulated genes KLK2 and KLK3	5	25	0.94	0.043	STRG0A69IJE.XP_047039391.1,STRG0A69IJE.XP_047039392.1,STRG0A69IJE.XP_047039393.1,STRG0A69IJE.XP_047039396.1,STRG0A69IJE.XP_047041358.1	LOC124644185,LOC124644186,LOC124644187,LOC124644190,LOC124645608

## Sheet: Sheet 4
STRING clusters (p-value) and the DEG-associated protein IDs with log2FC
	Cluster 1	< 1.0e-16	Cluster 2	< 1.0e-16	Cluster 3	< 1.0e-16	Cluster 4	7.94e-13	Cluster 5	1.85e-13	Cluster 6	< 1.0e-16	Cluster 7	1.05e-09	Cluster 8	2.44e-15	Cluster 9	5.51e-11	Cluster 10	< 1.0e-16	Cluster 11	1.88e-08	Cluster 12	3.83e-07	Cluster 13	7.02e-10	Cluster 14	1.82e-07	Cluster 15	9.22e-08	Cluster 16	0.00442	Cluster 17	2.06e-06	Cluster 18	0.000126	Cluster 19	9.8e-07	Cluster 20	0.000567	Cluster 21	1.71e-05	Cluster 22	0.00063	Cluster 23	0.00018	Cluster 24	0.0246	Cluster 25
	LOC124642626	6.843	LOC124637262	-0.6031	LOC124642339	5.469	LOC124643760	6.248	LOC124634650	0.9463	LOC124644983	1.31	LOC124641852	0.9001	LOC124639738	1.152	LOC124642644	0.89	LOC124640872	1.18	LOC124644903	0.8078	LOC124645234	2.636	LOC124631749	1.152	LOC124633127	1.815	LOC124644880	0.792	LOC124643953	1.342	LOC124637346	0.633	LOC124643321	-0.5924	LOC124635008	-0.6601	LOC124640580	2.051	LOC124630759	0.77	LOC124629889	0.6654	LOC124643187	-0.6017	LOC124636131	-0.6346	LOC124638288
	LOC124642627	6.648	LOC124631832	-0.6187	LOC124645534	1.098	LOC124632899	1.66	LOC124637065	0.8194	LOC124636893	1.19	LOC124629771	0.8924	LOC124634847	0.6761	LOC124636449	0.8671	LOC124641937	0.74	LOC124636241	0.7143	LOC124633826	1.222	LOC124639809	0.7942	LOC124638275	0.8471	LOC124629917	0.6493	LOC124636143	1.243	LOC124631005	-0.5897	LOC124646045	-0.667	LOC124635532	-0.6766	LOC124633964	-0.679	LOC124633545	0.6032	LOC124632770	-1.123	LOC124639729	-1.196	LOC124632644	-1.026	LOC124632226
	LOC124642484	4.569	LOC124630307	-0.6257	LOC124640948	0.9015	LOC124645455	0.8628	LOC124632020	0.6935	LOC124632026	0.9492	LOC124637453	0.8494	LOC124640780	0.6578	LOC124629906	0.7359	LOC124637866	0.721	LOC124632455	0.6684	LOC124633447	0.8895	LOC124638684	-0.5853	LOC124637345	0.7449	LOC124629587	0.6197	LOC124633835	0.667	LOC124638342	-0.6333	LOC124635730	-0.7664	LOC124641785	-0.7155	LOC124629602	-1.234	LOC124640976	-0.948	Down	Up	Down	Up	Down	Up	Down
	LOC124630722	3.288	LOC124641771	-0.637	LOC124641926	0.771	LOC124632838	0.8233	LOC124640049	0.5853	LOC124632056	0.9083	LOC124635242	0.7339	LOC124635301	0.6381	LOC124641393	-0.9184	LOC124634232	0.6314	LOC124634936	0.9093	LOC124632887	0.8366	LOC124644010	-0.6145	LOC124637143	0.7352	LOC124643249	-0.6671	LOC124638476	-0.6269	LOC124637419	-0.7536	Down	Up	Down	Up	Down	Up	Down	Up	1	1	2	0	2	0	2
	LOC124633640	3.268	LOC124632789	-0.6419	LOC124639336	0.7176	LOC124642146	0.6543	LOC124630297	-0.6808	LOC124635951	0.8108	LOC124634354	0.7293	LOC124634295	0.6319	LOC124633761	-0.663	LOC124641888	0.6043	LOC124629767	1.115	LOC124637172	-1.582	LOC124631993	-0.773	LOC124637704	-0.8147	LOC124643347	-0.7302	Down	Up	Down	Up	3	0	3	0	2	1	1	2
	LOC124642780	2.26	LOC124643363	-0.6686	LOC124630992	-0.6107	LOC124631065	0.6087	LOC124645629	-0.6956	LOC124630409	0.7281	LOC124638411	0.719	LOC124629633	-0.6162	LOC124638850	-0.7661	LOC124634233	0.6017	LOC124631445	-0.5894	Down	Up	Down	Up	Down	Up	Down	Up	1	3	3	1
	LOC124631401	1.869	LOC124644187	-0.6978	LOC124639501	-0.659	LOC124646349	0.6019	LOC124632714	-0.8612	LOC124634489	0.7019	LOC124636975	0.6461	LOC124630237	-0.6335	LOC124639171	-0.8117	LOC124640672	1.051	LOC124636304	-0.7799	1	4	3	2	1	4	2	3
	LOC124633367	1.787	LOC124644185	-0.708	LOC124640410	-0.7245	LOC124645136	-0.5949	LOC124642437	-0.9243	LOC124644917	0.8424	LOC124644937	0.9583	LOC124634924	-0.6952	LOC124630551	-0.9641	LOC124634634	0.6979	Down	Up
	LOC124629976	1.647	LOC124644186	-0.74	LOC124631862	-0.7286	LOC124644440	-0.6104	LOC124639531	-1.095	LOC124644851	-0.669	LOC124631558	-0.5879	LOC124641573	-0.7098	LOC124635434	-1.036	LOC124645840	-0.9859	2	5
	LOC124639528	1.18	LOC124644188	-0.9209	LOC124642394	-0.7954	LOC124635552	-0.7206	LOC124637522	-1.325	LOC124631323	-0.8359	LOC124634040	-0.6547	LOC124631821	-0.834	Down	Up	Down	Up
	LOC124637055	1.136	LOC124644184	-0.9222	LOC124646344	-0.8383	LOC124639458	-0.8426	Down	Up	Down	Up	Down	Up	Down	Up	6	3	1	8
	LOC124642625	1.02	LOC124644190	-0.9442	LOC124632361	-0.9365	LOC124633799	-0.9377	6	4	2	8	2	8	5	5
	LOC124638663	1.015	LOC124638906	-1.014	LOC124643685	-1.255	Down	Up
	LOC124641050	0.9414	LOC124644183	-1.054	LOC124643031	-1.268	5	7
	LOC124645118	0.9025	LOC124644182	-1.079	Down	Up
	LOC124631826	0.8371	LOC124644181	-1.1	9	5
	LOC124638646	0.836	LOC124645606	-1.379
	LOC124643835	0.8294	LOC124645608	-1.6
	LOC124635449	0.8177	LOC124645605	-1.633
	LOC124635554	0.7784	Down	Up
	LOC124629550	0.7433	19	0
	LOC124642564	0.7319
	LOC124630335	0.7289
	LOC124632259	0.7125
	LOC124641659	0.6568
	LOC124632294	0.6526
	LOC124630074	0.6505
	LOC124631069	0.6418
	LOC124635997	0.6403
	LOC124645851	0.6327
	LOC124633854	0.605
	LOC124632650	0.6021
	LOC124641850	0.5971
	LOC124642591	0.5965
	LOC124637803	1.447
	LOC124633038	0.8254
	LOC124629504	-0.5893
	LOC124639462	-0.5934
	LOC124636594	-0.5962
	LOC124642932	-0.6112
	LOC124640666	-0.63
	LOC124630468	-0.6376
	LOC124640246	-0.6453
	LOC124630386	-0.6585
	LOC124634943	-0.6588
	LOC124639354	-0.6767
	LOC124637438	-0.6791
	LOC124640473	-0.6844
	LOC124635378	-0.7116
	LOC124634910	-0.7129
	LOC124630346	-0.7207
	LOC124639258	-0.7219
	LOC124632948	-0.722
	LOC124632192	-0.7347
	LOC124639850	-0.7421
	LOC124632384	-0.8277
	LOC124631489	-0.8328
	LOC124634959	-0.9181
	LOC124633371	-0.9206
	LOC124630210	-0.9764
	LOC124634640	-0.9874
	LOC124638909	-0.9921
	LOC124636751	-1.187
	Down	Up
	27	36
[truncated: 19 more columns]

## Sheet: Sheet 5
motif_id	Gene_identifier	start	stop	strand	score	p-value	q-value	matched_sequence	annotation
ATACGSTAT	LOC124637000	232	240	-	14.573	1.47e-05	0.875	ATAGGCTAT	adaptor related protein complex 3 subunit ruby
ATACGSTAT	LOC124643961	469	477	+	16.5618	4.91e-06	0.875	ATACGCtat	adenylyl cyclase 78C-like
ATACGSTAT	LOC124643270	388	396	-	15.764	9.82e-06	0.875	ATACGGTAT	aldo-keto reductase AKR2E4-like
ATACGSTAT	LOC124639307	75	83	+	13.7753	1.96e-05	0.875	ATAGGGtat	alpha-ketoglutarate-dependent dioxygenase alkB homolog 7, mitochondrial-like
ATACGSTAT	LOC124639411	421	429	+	13.7753	1.96e-05	0.875	ATAGGGtat	alpha-ketoglutarate-dependent dioxygenase alkB homolog 7, mitochondrial-like
ATACGSTAT	LOC124634023	127	135	-	13.7753	1.96e-05	0.875	ATAGGGTAT	aminoacylase-1-like
ATACGSTAT	LOC124631124	150	158	+	14.573	1.47e-05	0.875	ataggctat	annexin B11-like
ATACGSTAT	LOC124629872	375	383	-	13.7753	1.96e-05	0.875	ATAGGGTAT	apoptosis-resistant E3 ubiquitin protein ligase 1
ATACGSTAT	LOC124643795	195	203	+	14.573	1.47e-05	0.875	ataggctat	arginine-hydroxylase NDUFAF5, mitochondrial
ATACGSTAT	LOC124640312	177	185	-	14.573	1.47e-05	0.875	ATAGGCTAT	ATP-binding cassette sub-family A member 17-like
ATACGSTAT	LOC124634871	149	157	-	13.7753	1.96e-05	0.875	ATAGGGTAT	ATP-dependent RNA helicase dbp2-like
ATACGSTAT	LOC124630876	231	239	+	16.5618	4.91e-06	0.875	ATACGctat	ATP-dependent RNA helicase pea
ATACGSTAT	LOC124643299	207	215	-	14.573	1.47e-05	0.875	ATAGGCTAT	ATP-dependent zinc metalloprotease YME1L
ATACGSTAT	LOC124637474	26	34	-	14.573	1.47e-05	0.875	ATAGGCTAT	atrial natriuretic peptide receptor 2-like
ATACGSTAT	LOC124640848	47	55	+	14.573	1.47e-05	0.875	ATAGGCTAT	atrial natriuretic peptide receptor 2-like
ATACGSTAT	LOC124633555	379	387	+	15.764	9.82e-06	0.875	ATACGGTAT	B9 domain-containing protein 1
ATACGSTAT	LOC124637941	278	286	-	15.764	9.82e-06	0.875	ATACGGTAT	BAG family molecular chaperone regulator 2
ATACGSTAT	LOC124631724	278	286	+	16.5618	4.91e-06	0.875	ATACGCTAT	BLOC-1-related complex subunit 8 homolog
ATACGSTAT	LOC124643800	50	58	+	14.573	1.47e-05	0.875	ataggctat	carcinine transporter-like
ATACGSTAT	LOC124643800	246	254	+	14.573	1.47e-05	0.875	ataggctat	carcinine transporter-like
ATACGSTAT	LOC124643800	396	404	+	14.573	1.47e-05	0.875	ataggctat	carcinine transporter-like
ATACGSTAT	LOC124645348	80	88	-	13.7753	1.96e-05	0.875	ATAGGGTAT	cell wall protein DAN4-like
ATACGSTAT	LOC124629549	200	208	+	14.573	1.47e-05	0.875	ataggctat	chitinase-3-like protein 2
ATACGSTAT	LOC124630152	221	229	+	14.573	1.47e-05	0.875	ataggctat	chromatin assembly factor 1, p105 subunit
ATACGSTAT	LOC124634885	127	135	+	14.573	1.47e-05	0.875	ataggctat	chromosome transmission fidelity protein 8 homolog
ATACGSTAT	LOC124633784	301	309	-	14.573	1.47e-05	0.875	ATAGGCTAT	circumsporozoite protein
ATACGSTAT	LOC124644045	283	291	+	14.573	1.47e-05	0.875	ataggctat	coiled-coil domain-containing protein 186
ATACGSTAT	LOC124636226	348	356	+	16.5618	4.91e-06	0.875	ATACGCTAT	collagenase-like
ATACGSTAT	LOC124631944	293	301	+	16.5618	4.91e-06	0.875	ATACGCTAT	COP9 signalosome complex subunit 2 alien
ATACGSTAT	LOC124633858	327	335	-	16.5618	4.91e-06	0.875	ATACGCTAT	cullin-5
ATACGSTAT	LOC124643573	275	283	-	13.7753	1.96e-05	0.875	ATAGGGTAT	cuticle protein 1-like
ATACGSTAT	LOC124638276	144	152	+	16.5618	4.91e-06	0.875	ATACGCTAT	CWF19-like protein 1
ATACGSTAT	LOC124632221	40	48	-	15.764	9.82e-06	0.875	ATACGGTAT	Cyclic-AMP response element binding protein A
ATACGSTAT	LOC124643245	358	366	-	13.7753	1.96e-05	0.875	ATAGGGTAT	cysteine dioxygenase type 1
ATACGSTAT	LOC124640995	79	87	-	13.7753	1.96e-05	0.875	ATAGGGTAT	cytochrome c oxidase subunit 5B, mitochondrial-like
ATACGSTAT	LOC124630060	172	180	+	14.573	1.47e-05	0.875	ataggctat	DNA-binding protein D-ETS-6-like
ATACGSTAT	LOC124642594	179	187	-	14.573	1.47e-05	0.875	ATAGGCTAT	DNA-directed RNA polymerases I, II, and III subunit Rpb10
ATACGSTAT	LOC124642000	126	134	+	14.573	1.47e-05	0.875	ataggctat	dual specificity protein kinase splB-like
ATACGSTAT	LOC124630906	117	125	+	14.573	1.47e-05	0.875	ataggctat	dynein light chain Tctex-type 5-like
ATACGSTAT	LOC124636962	88	96	+	16.5618	4.91e-06	0.875	atacgctat	E3 ubiquitin-protein ligase RNF168-like
ATACGSTAT	LOC124636997	347	355	-	16.5618	4.91e-06	0.875	ATACGCTAT	ejaculatory bulb-specific protein 3-like
ATACGSTAT	LOC124630484	180	188	+	13.7753	1.96e-05	0.875	ATAGGgtat	elongation of very long chain fatty acids protein 7-like
ATACGSTAT	LOC124631069	38	46	-	14.573	1.47e-05	0.875	ATAGGCTAT	endoplasmic reticulum oxidoreductin-1-like protein
ATACGSTAT	LOC124632650	138	146	-	14.573	1.47e-05	0.875	ATAGGCTAT	ER degradation-enhancing alpha-mannosidase-like protein 2
ATACGSTAT	LOC124641328	71	79	+	14.573	1.47e-05	0.875	ATAGGCTAT	facilitated trehalose transporter Tret1-like
ATACGSTAT	LOC124642770	242	250	+	15.764	9.82e-06	0.875	atacggTAT	facilitated trehalose transporter Tret1-like
ATACGSTAT	LOC124630887	366	374	+	16.5618	4.91e-06	0.875	ATACGCTAT	F-BAR domain only protein 2
ATACGSTAT	LOC124630380	403	411	+	13.7753	1.96e-05	0.875	ATAGGGTAT	fibrous sheath CABYR-binding protein-like
ATACGSTAT	LOC124645928	167	175	+	14.573	1.47e-05	0.875	ataggctat	fission 1 protein
ATACGSTAT	LOC124632581	290	298	+	14.573	1.47e-05	0.875	ATAGGCTAT	gamma-tubulin complex component 2-like
ATACGSTAT	LOC124640318	287	295	+	14.573	1.47e-05	0.875	ataggctat	gastrula zinc finger protein XlCGF57.1-like
ATACGSTAT	LOC124632313	174	182	-	15.764	9.82e-06	0.875	ATACGGTAT	GDP dissociation inhibitor
ATACGSTAT	LOC124636283	41	49	-	14.573	1.47e-05	0.875	ATAGGCTAT	general odorant-binding protein 19d-like
ATACGSTAT	LOC124639357	407	415	-	13.7753	1.96e-05	0.875	ATAGGGTAT	glucose dehydrogenase [FAD, quinone]-like
ATACGSTAT	LOC124638102	263	271	-	16.5618	4.91e-06	0.875	ATACGCTAT	glutamine--fructose-6-phosphate aminotransferase [isomerizing] 1-like
ATACGSTAT	LOC124638111	267	275	-	16.5618	4.91e-06	0.875	ATACGCTAT	glutamine--fructose-6-phosphate aminotransferase [isomerizing] 1-like
ATACGSTAT	LOC124630556	44	52	+	14.573	1.47e-05	0.875	ataggctat	glutathione S-transferase 1-like
ATACGSTAT	LOC124638453	334	342	-	13.7753	1.96e-05	0.875	ATAGGGTAT	glycine, alanine and asparagine-rich protein-like
ATACGSTAT	LOC124644675	122	130	+	14.573	1.47e-05	0.875	ataggctat	glycine-rich cell wall structural protein 1-like
ATACGSTAT	LOC124630019	31	39	+	15.764	9.82e-06	0.875	ATACGGTAT	histidine-rich glycoprotein-like
ATACGSTAT	LOC124635218	9	17	+	14.573	1.47e-05	0.875	ataggctat	histone deacetylase 1
ATACGSTAT	LOC124641469	273	281	-	14.573	1.47e-05	0.875	ATAGGCTAT	histone-lysine N-methyltransferase SETD1B-like
ATACGSTAT	LOC124637926	210	218	+	16.5618	4.91e-06	0.875	ATACGCTAT	I-kappaB kinase epsilon
ATACGSTAT	LOC124633835	144	152	-	13.7753	1.96e-05	0.875	ATAGGGTAT	immunoglobulin binding protein Tap42
ATACGSTAT	LOC124630288	197	205	-	14.573	1.47e-05	0.875	ATAGGCTAT	importin-13-like protein cdm
ATACGSTAT	LOC124631429	404	412	-	15.764	9.82e-06	0.875	ATACGGTAT	intraflagellar transport protein 20 homolog
ATACGSTAT	LOC124645015	441	449	-	16.5618	4.91e-06	0.875	ATACGCTAT	JNK-interacting protein Aplip1
ATACGSTAT	LOC124633213	362	370	+	14.573	1.47e-05	0.875	ATAGGCTAT	juvenile hormone esterase-like
ATACGSTAT	LOC124642354	375	383	-	15.764	9.82e-06	0.875	ATACGGTAT	juvenile hormone esterase-like
ATACGSTAT	LOC124634245	170	178	-	14.573	1.47e-05	0.875	ATAGGCTAT	keratin, type I cytoskeletal 10-like
ATACGSTAT	LOC124644246	234	242	+	14.573	1.47e-05	0.875	ataggctat	kin17 DNA and RNA binding protein
ATACGSTAT	LOC124643390	366	374	+	14.573	1.47e-05	0.875	ataggctat	kunitz-like toxin PcKuz3
ATACGSTAT	LOC124635526	160	168	+	13.7753	1.96e-05	0.875	ATAGGGTAT	Late endosomal/lysosomal adaptor, MAPK and MTOR activator 1
ATACGSTAT	LOC124644430	280	288	+	14.573	1.47e-05	0.875	ataggctat	L-dopachrome tautomerase yellow-f2-like
ATACGSTAT	LOC124631561	78	86	-	13.7753	1.96e-05	0.875	ATAGGGTAT	leucine-rich repeats and immunoglobulin-like domains protein 3
ATACGSTAT	LOC124645973	89	97	+	14.573	1.47e-05	0.875	ATAGGCTAT	Leucine-rich-repeats and calponin homology domain protein
ATACGSTAT	LOC124630033	449	457	+	14.573	1.47e-05	0.875	ATAGGCTAT	lipase member H-like
ATACGSTAT	LOC124645096	52	60	+	15.764	9.82e-06	0.875	ATAcggtat	L-lactate dehydrogenase-like
ATACGSTAT	LOC124633249	462	470	-	16.5618	4.91e-06	0.875	ATACGCTAT	luc7-like protein 3
ATACGSTAT	LOC124631103	135	143	-	16.5618	4.91e-06	0.875	ATACGCTAT	macrophage mannose receptor 1-like
ATACGSTAT	LOC124631529	311	319	-	14.573	1.47e-05	0.875	ATAGGCTAT	macrophage mannose receptor 1-like
ATACGSTAT	LOC124637536	343	351	+	15.764	9.82e-06	0.875	ATACGGTAT	metabotropic glutamate receptor 2-like
ATACGSTAT	LOC124640565	75	83	-	14.573	1.47e-05	0.875	ATAGGCTAT	MFS-type transporter clz9-like
ATACGSTAT	LOC124645639	240	248	+	15.764	9.82e-06	0.875	atacggtat	mind bomb 1
ATACGSTAT	LOC124637975	218	226	-	16.5618	4.91e-06	0.875	ATACGCTAT	minor histocompatibility antigen H13
ATACGSTAT	LOC124644745	110	118	+	15.764	9.82e-06	0.875	ATACGGTAT	Molecule interacting with CasL
ATACGSTAT	LOC124636329	184	192	+	14.573	1.47e-05	0.875	ataggctat	motile sperm domain-containing protein 1-like
ATACGSTAT	LOC124637615	107	115	+	15.764	9.82e-06	0.875	atacggTAT	MTOR associated protein, LST8
ATACGSTAT	LOC124644428	407	415	-	14.573	1.47e-05	0.875	ATAGGCTAT	mucin-17
ATACGSTAT	LOC124632470	71	79	+	15.764	9.82e-06	0.875	ATACGGTAT	mucin-3A-like
ATACGSTAT	LOC124635188	202	210	-	13.7753	1.96e-05	0.875	ATAGGGTAT	mucolipin-3-like
ATACGSTAT	LOC124635434	79	87	-	16.5618	4.91e-06	0.875	ATACGCTAT	myc proto-oncogene protein
ATACGSTAT	LOC124642826	374	382	-	13.7753	1.96e-05	0.875	ATAGGGTAT	NACHT and WD repeat domain-containing protein 2
ATACGSTAT	LOC124630753	89	97	-	13.7753	1.96e-05	0.875	ATAGGGTAT	NAD(P)H-hydrate epimerase
ATACGSTAT	LOC124643607	373	381	+	14.573	1.47e-05	0.875	ataggctat	NADH dehydrogenase [ubiquinone] 1 alpha subcomplex assembly factor 3
ATACGSTAT	LOC124643233	80	88	-	14.573	1.47e-05	0.875	ATAGGCTAT	nascent polypeptide associated complex protein alpha subunit
ATACGSTAT	LOC124640334	30	38	-	14.573	1.47e-05	0.875	ATAGGCTAT	neural cell adhesion molecule 2-like
ATACGSTAT	LOC124637323	227	235	-	13.7753	1.96e-05	0.875	ATAGGGTAT	Nitrogen permease regulator-like 2
ATACGSTAT	LOC124636241	270	278	-	15.764	9.82e-06	0.875	ATACGGTAT	no receptor potential A
ATACGSTAT	LOC124635507	454	462	+	13.7753	1.96e-05	0.875	ATAGGGTAT	Nucleosome assembly protein 1
ATACGSTAT	LOC124642341	34	42	+	14.573	1.47e-05	0.875	ataggctat	odorant receptor 49a-like
ATACGSTAT	LOC124630847	167	175	+	14.573	1.47e-05	0.875	ataggctat	odorant receptor 94b-like
ATACGSTAT	LOC124634383	248	256	-	13.7753	1.96e-05	0.875	ATAGGGTAT	peroxidase-like
ATACGSTAT	LOC124642018	39	47	+	14.573	1.47e-05	0.875	ATAGGCTAT	peroxiredoxin-2-like
ATACGSTAT	LOC124633862	64	72	-	13.7753	1.96e-05	0.875	ATAGGGTAT	peroxisomal catalase 1-like
ATACGSTAT	LOC124636364	171	179	-	13.7753	1.96e-05	0.875	ATAGGGTAT	PHD finger protein rhinoceros-like
ATACGSTAT	LOC124631213	4	12	-	13.7753	1.96e-05	0.875	ATAGGGTAT	phosphatase and actin regulator 3
ATACGSTAT	LOC124629903	58	66	-	14.573	1.47e-05	0.875	ATAGGCTAT	phosphoglucomutase-2
ATACGSTAT	LOC124642104	459	467	-	14.573	1.47e-05	0.875	ATAGGCTAT	piggyBac transposable element-derived protein 4-like
ATACGSTAT	LOC124644766	280	288	-	13.7753	1.96e-05	0.875	ATAGGGTAT	polysialoglycoprotein-like
ATACGSTAT	LOC124638784	383	391	-	13.7753	1.96e-05	0.875	ATAGGGTAT	pre-mRNA processing factor 6
ATACGSTAT	LOC124633391	350	358	+	15.764	9.82e-06	0.875	ATACGGTAT	prisilkin-39-like
ATACGSTAT	LOC124630064	203	211	-	14.573	1.47e-05	0.875	ATAGGCTAT	probable basic-leucine zipper transcription factor R
ATACGSTAT	LOC124630423	442	450	-	14.573	1.47e-05	0.875	ATAGGCTAT	probable glutamate receptor
ATACGSTAT	LOC124638460	205	213	+	14.573	1.47e-05	0.875	ataggctat	proteasome alpha3 subunit
ATACGSTAT	LOC124643985	440	448	-	16.5618	4.91e-06	0.875	ATACGCTAT	protein D3-like
ATACGSTAT	LOC124642393	88	96	-	14.573	1.47e-05	0.875	ATAGGCTAT	protein FAM200B-like
ATACGSTAT	LOC124631741	161	169	+	16.5618	4.91e-06	0.875	ATACGCTAT	protein FAM76A
ATACGSTAT	LOC124642279	261	269	-	14.573	1.47e-05	0.875	ATAGGCTAT	protein IMPACT-B-like
ATACGSTAT	LOC124645026	371	379	+	15.764	9.82e-06	0.875	ATACGGTAT	protein nervous wreck-like
ATACGSTAT	LOC124645110	371	379	+	15.764	9.82e-06	0.875	ATACGGTAT	protein nervous wreck-like
ATACGSTAT	LOC124640834	438	446	+	14.573	1.47e-05	0.875	ATAGGCTAT	protein phosphatase methylesterase 1
ATACGSTAT	LOC124646007	57	65	+	13.7753	1.96e-05	0.875	atagggTAT	protein unzipped
ATACGSTAT	LOC124635709	387	395	+	13.7753	1.96e-05	0.875	atagggtat	putative nuclease HARBI1
ATACGSTAT	LOC124644405	202	210	+	15.764	9.82e-06	0.875	ATACGGTAT	putative nuclease HARBI1
ATACGSTAT	LOC124631837	198	206	-	14.573	1.47e-05	0.875	ATAGGCTAT	putative phosphoenolpyruvate synthase
ATACGSTAT	LOC124643388	134	142	+	14.573	1.47e-05	0.875	ATAGGCTAT	putative protein DDB_G0292252
ATACGSTAT	LOC124644936	234	242	-	13.7753	1.96e-05	0.875	ATAGGGTAT	putative serine protease K12H4.7
ATACGSTAT	LOC124635317	249	257	+	15.764	9.82e-06	0.875	ATACGGTAT	Ribosomal protein S28b
ATACGSTAT	LOC124644663	198	206	-	13.7753	1.96e-05	0.875	ATAGGGTAT	ring finger protein 220
ATACGSTAT	LOC124635291	218	226	-	13.7753	1.96e-05	0.875	ATAGGGTAT	RNA exonuclease 5
ATACGSTAT	LOC124636878	90	98	+	14.573	1.47e-05	0.875	ataggctat	RNA-binding protein NOB1
ATACGSTAT	LOC124639505	281	289	-	15.764	9.82e-06	0.875	ATACGGTAT	SANT and BTB domain regulator of class switch recombination
ATACGSTAT	LOC124639016	31	39	+	14.573	1.47e-05	0.875	ATAGGCTAT	sarcoplasmic calcium-binding proteins I, III, and IV-like
ATACGSTAT	LOC124637343	232	240	-	15.764	9.82e-06	0.875	ATACGGTAT	serine protease persephone-like
ATACGSTAT	LOC124642714	362	370	-	14.573	1.47e-05	0.875	ATAGGCTAT	serine protease snake-like
ATACGSTAT	LOC124646106	105	113	-	15.764	9.82e-06	0.875	ATACGGTAT	serine/arginine-rich splicing factor 4
ATACGSTAT	LOC124640672	286	294	-	13.7753	1.96e-05	0.875	ATAGGGTAT	serine/threonine-protein kinase 40-like
ATACGSTAT	LOC124637101	275	283	+	16.5618	4.91e-06	0.875	ATACGCTAT	SKI family transcriptional corepressor 2
ATACGSTAT	LOC124642754	355	363	+	16.5618	4.91e-06	0.875	ATACGCTAT	small nuclear ribonucleoprotein G
ATACGSTAT	LOC124641306	470	478	+	15.764	9.82e-06	0.875	atacggtat	sodium- and chloride-dependent transporter XTRP3
ATACGSTAT	LOC124630253	335	343	+	15.764	9.82e-06	0.875	ATACGGTAT	spermine synthase
ATACGSTAT	LOC124633922	166	174	-	14.573	1.47e-05	0.875	ATAGGCTAT	sporozoite surface protein 2-like
ATACGSTAT	LOC124639220	153	161	-	16.5618	4.91e-06	0.875	ATACGCTAT	SWI/SNF-related matrix-associated actin-dependent regulator of chromatin subfamily A-like protein 1
ATACGSTAT	LOC124642348	31	39	+	14.573	1.47e-05	0.875	ataggctat	tektin-4-like
ATACGSTAT	LOC124634420	399	407	+	16.5618	4.91e-06	0.875	ATACGCTAT	tetraspanin-5
ATACGSTAT	LOC124630356	448	456	+	15.764	9.82e-06	0.875	ATACGGTAT	THAP domain-containing protein 1-like
ATACGSTAT	LOC124639401	193	201	+	14.573	1.47e-05	0.875	ataggctat	titin-like
ATACGSTAT	LOC124640902	149	157	+	13.7753	1.96e-05	0.875	atagggtat	tol-Pal system protein TolA-like
ATACGSTAT	LOC124637747	449	457	+	14.573	1.47e-05	0.875	ATAGGCTAT	Transcription elongation factor subunit spt4
ATACGSTAT	LOC124632247	350	358	+	13.7753	1.96e-05	0.875	ataggGTAT	Transmembrane O-mannosyltransferase targeting cadherins 3
ATACGSTAT	LOC124643768	240	248	-	14.573	1.47e-05	0.875	ATAGGCTAT	transmembrane protein 183
ATACGSTAT	LOC124643856	130	138	+	14.573	1.47e-05	0.875	ataggctat	tRNA pseudouridine(38/39) synthase
ATACGSTAT	LOC124631151	280	288	+	13.7753	1.96e-05	0.875	ATAGGGTAT	troponin C, isoallergen Bla g 6.0101-like
ATACGSTAT	LOC124639812	281	289	+	15.764	9.82e-06	0.875	ATACGGTAT	trypsin, alkaline B-like
ATACGSTAT	LOC124639812	70	78	-	14.573	1.47e-05	0.875	ATAGGCTAT	trypsin, alkaline B-like
ATACGSTAT	LOC124637087	105	113	-	14.573	1.47e-05	0.875	ATAGGCTAT	tubulin-specific chaperone A-like
ATACGSTAT	LOC124635040	393	401	-	15.764	9.82e-06	0.875	ATACGGTAT	tyrosine-protein phosphatase Lar
ATACGSTAT	LOC124637136	385	393	-	14.573	1.47e-05	0.875	ATAGGCTAT	tyrosine-protein phosphatase non-receptor type 9-like
ATACGSTAT	LOC124640270	55	63	+	13.7753	1.96e-05	0.875	ATAGGGTAT	ubiquitin carboxyl-terminal hydrolase MINDY-3 homolog
ATACGSTAT	LOC124642379	87	95	+	13.7753	1.96e-05	0.875	ATAGggtat	UDP-glucosyltransferase 2-like
ATACGSTAT	LOC124629572	239	247	-	13.7753	1.96e-05	0.875	ATAGGGTAT	uncharacterized LOC124629572
ATACGSTAT	LOC124630361	224	232	-	14.573	1.47e-05	0.875	ATAGGCTAT	uncharacterized LOC124630361
ATACGSTAT	LOC124630497	171	179	-	13.7753	1.96e-05	0.875	ATAGGGTAT	uncharacterized LOC124630497
ATACGSTAT	LOC124630652	144	152	+	16.5618	4.91e-06	0.875	ATACGCTAT	uncharacterized LOC124630652
ATACGSTAT	LOC124630810	447	455	-	16.5618	4.91e-06	0.875	ATACGCTAT	uncharacterized LOC124630810
ATACGSTAT	LOC124630916	49	57	-	14.573	1.47e-05	0.875	ATAGGCTAT	uncharacterized LOC124630916
ATACGSTAT	LOC124631072	317	325	+	15.764	9.82e-06	0.875	ATACGGTAT	uncharacterized LOC124631072
ATACGSTAT	LOC124631364	200	208	-	13.7753	1.96e-05	0.875	ATAGGGTAT	uncharacterized LOC124631364
ATACGSTAT	LOC124631457	426	434	-	13.7753	1.96e-05	0.875	ATAGGGTAT	uncharacterized LOC124631457
ATACGSTAT	LOC124632030	293	301	-	13.7753	1.96e-05	0.875	ATAGGGTAT	uncharacterized LOC124632030
ATACGSTAT	LOC124632431	277	285	+	15.764	9.82e-06	0.875	ATACGGTAT	uncharacterized LOC124632431
ATACGSTAT	LOC124632473	231	239	-	14.573	1.47e-05	0.875	ATAGGCTAT	uncharacterized LOC124632473
ATACGSTAT	LOC124632726	247	255	+	13.7753	1.96e-05	0.875	ATAGGGTAT	uncharacterized LOC124632726
ATACGSTAT	LOC124632753	140	148	+	13.7753	1.96e-05	0.875	ATAGGGTAT	uncharacterized LOC124632753
ATACGSTAT	LOC124633507	228	236	-	13.7753	1.96e-05	0.875	ATAGGGTAT	uncharacterized LOC124633507
ATACGSTAT	LOC124633797	367	375	-	14.573	1.47e-05	0.875	ATAGGCTAT	uncharacterized LOC124633797
ATACGSTAT	LOC124633886	239	247	-	13.7753	1.96e-05	0.875	ATAGGGTAT	uncharacterized LOC124633886
ATACGSTAT	LOC124634259	362	370	+	14.573	1.47e-05	0.875	ataggcTAT	uncharacterized LOC124634259
ATACGSTAT	LOC124634363	6	14	-	16.5618	4.91e-06	0.875	ATACGCTAT	uncharacterized LOC124634363
ATACGSTAT	LOC124634363	403	411	-	16.5618	4.91e-06	0.875	ATACGCTAT	uncharacterized LOC124634363
ATACGSTAT	LOC124634713	141	149	+	15.764	9.82e-06	0.875	ATACGGTAT	uncharacterized LOC124634713
ATACGSTAT	LOC124634955	179	187	-	16.5618	4.91e-06	0.875	ATACGCTAT	uncharacterized LOC124634955
ATACGSTAT	LOC124635365	313	321	-	15.764	9.82e-06	0.875	ATACGGTAT	uncharacterized LOC124635365
ATACGSTAT	LOC124635365	396	404	+	14.573	1.47e-05	0.875	ATAGGCTAT	uncharacterized LOC124635365
ATACGSTAT	LOC124635406	57	65	+	13.7753	1.96e-05	0.875	ATAGGGTAT	uncharacterized LOC124635406
ATACGSTAT	LOC124636079	344	352	+	13.7753	1.96e-05	0.875	ATAGGGTAT	uncharacterized LOC124636079
ATACGSTAT	LOC124636204	321	329	+	16.5618	4.91e-06	0.875	ATACGCTAT	uncharacterized LOC124636204
ATACGSTAT	LOC124636332	227	235	-	16.5618	4.91e-06	0.875	ATACGCTAT	uncharacterized LOC124636332
ATACGSTAT	LOC124636680	278	286	-	16.5618	4.91e-06	0.875	ATACGCTAT	uncharacterized LOC124636680
ATACGSTAT	LOC124636759	429	437	-	13.7753	1.96e-05	0.875	ATAGGGTAT	uncharacterized LOC124636759
ATACGSTAT	LOC124637010	426	434	-	16.5618	4.91e-06	0.875	ATACGCTAT	uncharacterized LOC124637010
ATACGSTAT	LOC124637073	66	74	+	13.7753	1.96e-05	0.875	atagggtat	uncharacterized LOC124637073
ATACGSTAT	LOC124637202	248	256	-	14.573	1.47e-05	0.875	ATAGGCTAT	uncharacterized LOC124637202
ATACGSTAT	LOC124637226	123	131	+	14.573	1.47e-05	0.875	ATAGGCTAT	uncharacterized LOC124637226
ATACGSTAT	LOC124637321	247	255	-	15.764	9.82e-06	0.875	ATACGGTAT	uncharacterized LOC124637321
ATACGSTAT	LOC124637386	121	129	-	14.573	1.47e-05	0.875	ATAGGCTAT	uncharacterized LOC124637386
ATACGSTAT	LOC124637559	227	235	-	14.573	1.47e-05	0.875	ATAGGCTAT	uncharacterized LOC124637559
ATACGSTAT	LOC124637771	489	497	+	16.5618	4.91e-06	0.875	ATACGCTAT	uncharacterized LOC124637771
ATACGSTAT	LOC124637846	411	419	-	14.573	1.47e-05	0.875	ATAGGCTAT	uncharacterized LOC124637846
ATACGSTAT	LOC124638647	90	98	-	16.5618	4.91e-06	0.875	ATACGCTAT	uncharacterized LOC124638647
ATACGSTAT	LOC124639071	334	342	+	15.764	9.82e-06	0.875	ATACGgtat	uncharacterized LOC124639071
ATACGSTAT	LOC124639178	36	44	-	15.764	9.82e-06	0.875	ATACGGTAT	uncharacterized LOC124639178
ATACGSTAT	LOC124639550	201	209	+	14.573	1.47e-05	0.875	ataggctat	uncharacterized LOC124639550
ATACGSTAT	LOC124639605	432	440	+	14.573	1.47e-05	0.875	ataggctat	uncharacterized LOC124639605
ATACGSTAT	LOC124639881	20	28	-	15.764	9.82e-06	0.875	ATACGGTAT	uncharacterized LOC124639881
ATACGSTAT	LOC124639976	38	46	-	14.573	1.47e-05	0.875	ATAGGCTAT	uncharacterized LOC124639976
ATACGSTAT	LOC124640263	458	466	+	14.573	1.47e-05	0.875	ataggctat	uncharacterized LOC124640263
ATACGSTAT	LOC124640443	90	98	-	14.573	1.47e-05	0.875	ATAGGCTAT	uncharacterized LOC124640443
ATACGSTAT	LOC124640556	104	112	-	14.573	1.47e-05	0.875	ATAGGCTAT	uncharacterized LOC124640556
ATACGSTAT	LOC124640624	262	270	+	15.764	9.82e-06	0.875	ATACGGTAT	uncharacterized LOC124640624
ATACGSTAT	LOC124640952	394	402	-	13.7753	1.96e-05	0.875	ATAGGGTAT	uncharacterized LOC124640952
ATACGSTAT	LOC124641271	341	349	+	13.7753	1.96e-05	0.875	ATAGGGTAT	uncharacterized LOC124641271
ATACGSTAT	LOC124641301	281	289	+	16.5618	4.91e-06	0.875	ATACGCTAT	uncharacterized LOC124641301
ATACGSTAT	LOC124641432	309	317	-	13.7753	1.96e-05	0.875	ATAGGGTAT	uncharacterized LOC124641432
ATACGSTAT	LOC124641649	7	15	-	14.573	1.47e-05	0.875	ATAGGCTAT	uncharacterized LOC124641649
ATACGSTAT	LOC124641789	307	315	-	14.573	1.47e-05	0.875	ATAGGCTAT	uncharacterized LOC124641789
ATACGSTAT	LOC124641936	401	409	+	15.764	9.82e-06	0.875	ATACGGTAT	uncharacterized LOC124641936
ATACGSTAT	LOC124642247	264	272	+	15.764	9.82e-06	0.875	ATACGGTAT	uncharacterized LOC124642247
ATACGSTAT	LOC124642324	450	458	+	16.5618	4.91e-06	0.875	ATACGCTAT	uncharacterized LOC124642324
ATACGSTAT	LOC124642373	373	381	-	13.7753	1.96e-05	0.875	ATAGGGTAT	uncharacterized LOC124642373
ATACGSTAT	LOC124642387	90	98	-	14.573	1.47e-05	0.875	ATAGGCTAT	uncharacterized LOC124642387
ATACGSTAT	LOC124643145	314	322	-	14.573	1.47e-05	0.875	ATAGGCTAT	uncharacterized LOC124643145
ATACGSTAT	LOC124643195	425	433	+	14.573	1.47e-05	0.875	ataggctat	uncharacterized LOC124643195
ATACGSTAT	LOC124643205	482	490	+	15.764	9.82e-06	0.875	atacggTAT	uncharacterized LOC124643205
ATACGSTAT	LOC124643221	392	400	+	13.7753	1.96e-05	0.875	ATAGGGTAT	uncharacterized LOC124643221
ATACGSTAT	LOC124643223	245	253	+	14.573	1.47e-05	0.875	ataggctat	uncharacterized LOC124643223
ATACGSTAT	LOC124643241	164	172	+	14.573	1.47e-05	0.875	ATAGGCTAT	uncharacterized LOC124643241
ATACGSTAT	LOC124643431	380	388	+	14.573	1.47e-05	0.875	ATAGGCTAT	uncharacterized LOC124643431
ATACGSTAT	LOC124644147	269	277	-	13.7753	1.96e-05	0.875	ATAGGGTAT	uncharacterized LOC124644147
ATACGSTAT	LOC124644241	274	282	-	14.573	1.47e-05	0.875	ATAGGCTAT	uncharacterized LOC124644241
ATACGSTAT	LOC124644370	329	337	-	14.573	1.47e-05	0.875	ATAGGCTAT	uncharacterized LOC124644370
ATACGSTAT	LOC124644379	324	332	-	14.573	1.47e-05	0.875	ATAGGCTAT	uncharacterized LOC124644379
ATACGSTAT	LOC124644390	323	331	-	16.5618	4.91e-06	0.875	ATACGCTAT	uncharacterized LOC124644390
ATACGSTAT	LOC124644404	50	58	+	14.573	1.47e-05	0.875	ataggctat	uncharacterized LOC124644404
ATACGSTAT	LOC124644488	54	62	+	13.7753	1.96e-05	0.875	atagggtat	uncharacterized LOC124644488
ATACGSTAT	LOC124644536	420	428	+	14.573	1.47e-05	0.875	ATAGGCTAT	uncharacterized LOC124644536
ATACGSTAT	LOC124644607	6	14	-	16.5618	4.91e-06	0.875	ATACGCTAT	uncharacterized LOC124644607
ATACGSTAT	LOC124644681	83	91	-	15.764	9.82e-06	0.875	ATACGGTAT	uncharacterized LOC124644681
ATACGSTAT	LOC124645077	91	99	-	13.7753	1.96e-05	0.875	ATAGGGTAT	uncharacterized LOC124645077
ATACGSTAT	LOC124645712	3	11	+	14.573	1.47e-05	0.875	ataggctat	uncharacterized LOC124645712
ATACGSTAT	LOC124646191	356	364	-	13.7753	1.96e-05	0.875	ATAGGGTAT	uncharacterized LOC124646191
ATACGSTAT	LOC124643269	340	348	+	14.573	1.47e-05	0.875	ataggctat	uncharacterized protein CG4449-like
ATACGSTAT	LOC124629660	258	266	-	14.573	1.47e-05	0.875	ATAGGCTAT	uncharacterized protein DDB_G0290685-like
ATACGSTAT	LOC124635337	66	74	+	14.573	1.47e-05	0.875	ataggctat	uncharacterized transmembrane protein DDB_G0289901-like
ATACGSTAT	LOC124636250	123	131	+	14.573	1.47e-05	0.875	ataggctat	vacuolar protein sorting 39
ATACGSTAT	LOC124643855	10	18	+	16.5618	4.91e-06	0.875	atacgctat	WD repeat domain 62
ATACGSTAT	LOC124635908	465	473	-	14.573	1.47e-05	0.875	ATAGGCTAT	WD repeat-containing protein 18
ATACGSTAT	LOC124637637	400	408	+	14.573	1.47e-05	0.875	ATAGGCTAT	WD repeat-containing protein l(2)05287
ATACGSTAT	LOC124643111	140	148	-	14.573	1.47e-05	0.875	ATAGGCTAT	YLP motif-containing protein 1
ATACGSTAT	LOC124642671	115	123	-	13.7753	1.96e-05	0.875	ATAGGGTAT	zinc finger protein 135-like
ATACGSTAT	LOC124644585	395	403	+	14.573	1.47e-05	0.875	ataggctat	zinc finger protein 267-like
ATACGSTAT	LOC124644624	238	246	+	14.573	1.47e-05	0.875	ataggctat	zinc finger protein 345-like
ATACGSTAT	LOC124643204	244	252	+	14.573	1.47e-05	0.875	ataggctat	zinc finger protein 62 homolog
ATACGSTAT	LOC124636575	257	265	+	14.573	1.47e-05	0.875	ataggctat	zinc finger protein ZFP2-like
ATACGSTAT	LOC124641401	75	83	+	14.573	1.47e-05	0.875	ATAGGCTAT	zinc finger protein ZFP2-like
